# Supplementary material for: Multiplex PCR assay for the rapid detection of Klebsiella pneumoniae pathotypes
Source: J Med Microbiol. 2025 Oct 31;74(10):002090. doi: 10.1099/jmm.0.002090 (PMC12578128; doi:10.1099/jmm.0.002090)
Supplement: Supplementary Material 1. [file jmm-74-02090-s001.xlsx]

## Sheet: Supplementary Table 3
strain	Year of Collection	Location	Continent	ST	Yersiniabactin	Aerobactin	Salmochelin	RmpADC	rmpA2	Bla_ESBL_acquired	Bla_Carb_acquired
GCA_002909775.2	2017	India	South Asia	ST231	ybt 14; ICEKp5	iuc 5	-	-	-	-	OXA-232
GCA_004295405.1	2017	India	South Asia	ST23	ybt 9; ICEKp3 (incomplete)	iuc 1 (truncated)	iro 1	rmp unknown	rmpA2_8*-53%	CTX-M-15;CTX-M-15	OXA-232
GCA_011742045.1	2019	India	South Asia	ST231	ybt 14; ICEKp5	iuc 5	-	-	-	-	OXA-232
GCA_011742075.1	2019	India	South Asia	ST2096	ybt 14; ICEKp5	iuc 1	-	-	rmpA2_8-60%	CTX-M-15	OXA-232
GCA_011742195.1	2019	India	South Asia	ST2096	ybt 14; ICEKp5	iuc 1	-	-	rmpA2_8-60%	CTX-M-15	OXA-232
GCA_011742415.2	2019	India	South Asia	ST2096	ybt 14; ICEKp5	iuc 1	-	-	rmpA2_8-60%	CTX-M-15	OXA-232;OXA-232
GCA_011742585.2	2019	India	South Asia	ST2096	ybt 14; ICEKp5	iuc 1	-	-	rmpA2_8-60%	CTX-M-15	NDM-5
GCA_011742615.1	2019	India	South Asia	ST231	-	iuc 5	-	-	-	-	OXA-232
GCA_011742715.1	2019	India	South Asia	ST231	ybt 9; ICEKp3	iuc 5	-	-	-	-	OXA-232
GCA_011742745.1	2019	India	South Asia	ST231	ybt 14; ICEKp5	iuc 5	-	-	-	-	OXA-232
GCA_011742805.1	2019	India	South Asia	ST231	ybt 14; ICEKp5	iuc 5	-	-	-	-	OXA-232
GCA_011742815.1	2019	India	South Asia	ST2096	ybt 14; ICEKp5	iuc 1	-	-	rmpA2_8-60%	CTX-M-15	OXA-232
GCA_011742845.1	2019	India	South Asia	ST231	ybt 14; ICEKp5	iuc 5	-	-	-	-	OXA-232
GCA_011759445.1	2019	India	South Asia	ST2096	ybt 14; ICEKp5	iuc 1	-	-	rmpA2_8-60%	CTX-M-15	-
GCA_012911525.1	2016	India	South Asia	ST231	ybt 14; ICEKp5	iuc 5	-	-	-	-	OXA-232
GCA_013415495.1	2019	India	South Asia	ST2096	ybt 14; ICEKp5	iuc 1	-	-	rmpA2_8-60%	CTX-M-15	-
GCA_014673015.1	2019	India	South Asia	ST4847	ybt 20; ICEKp10	iuc 1	iro 1	rmp 1; KpVP-1,-	rmpA2_2*-47%	-	OXA-232
GCA_014673295.1	2019	India	South Asia	ST23	ybt 8; ICEKp3	iuc 1	iro 1	rmp 1; KpVP-1,-	rmpA2_5-54%	-	OXA-232
GCA_014673415.1	2019	India	South Asia	ST231	ybt 9; ICEKp3	iuc 5	-	-	-	-	OXA-232
GCA_014673445.1	2019	India	South Asia	ST660	ybt 10; ICEKp4	iuc 1	iro 1	rmp 1; KpVP-1 (truncated),-	rmpA2_5-54%	-	-
GCA_015159775.2	2019	India	South Asia	ST43	ybt 9; ICEKp3	iuc 1	-	-	rmpA2_6-60%	CTX-M-15	OXA-181;OXA-181
GCA_016482645.1	2020	India	South Asia	ST43	ybt 9; ICEKp3	iuc 1	-	-	rmpA2_6-60%	-	-
GCA_016482655.1	2020	India	South Asia	ST43	ybt 9; ICEKp3	iuc 1	-	-	rmpA2_6-60%	-	OXA-181
GCA_019220065.1	2016	India	South Asia	ST231	ybt 14; ICEKp5	iuc 5	-	-	-	-	OXA-232
GCA_019220105.1	2016	India	South Asia	ST231	ybt 14; ICEKp5	iuc 5	-	-	-	-	OXA-232
GCA_019220145.1	2016	India	South Asia	ST231	ybt 14; ICEKp5	iuc 5	-	-	-	-	OXA-232
GCA_019220165.1	2016	India	South Asia	ST231	ybt 14; ICEKp5	iuc 5	-	-	-	-	OXA-232
GCA_019220185.1	2016	India	South Asia	ST231	ybt 14; ICEKp5	iuc 5	-	-	-	-	-
GCA_019220375.1	2016	India	South Asia	ST231	ybt 14; ICEKp5	iuc 5	-	-	-	-	OXA-232
GCA_019287095.1	2016	India	South Asia	ST231	ybt 14; ICEKp5	iuc 5	-	-	-	CTX-M-15;CTX-M-15	OXA-232
GCA_019287195.1	2016	India	South Asia	ST231	ybt 14; ICEKp5	iuc 5	-	-	-	CTX-M-15;CTX-M-15	OXA-232
GCA_019317025.1	2016	India	South Asia	ST231	ybt 14; ICEKp5	iuc 5	-	-	-	CTX-M-15;CTX-M-15;SHV-12	OXA-232
GCA_019317125.1	2016	India	South Asia	ST231	ybt 14; ICEKp5	iuc 5	-	-	-	CTX-M-15;CTX-M-15	OXA-232
GCA_019317145.1	2016	India	South Asia	ST231	ybt 14; ICEKp5	iuc 5	-	-	-	CTX-M-15;CTX-M-15	-
GCA_019317245.1	2016	India	South Asia	ST231	ybt 14; ICEKp5	iuc 5	-	-	-	CTX-M-15;CTX-M-15	OXA-232
GCA_020829825.1	2016	India	South Asia	ST2096	ybt 14; ICEKp5	iuc 1	-	-	-	CTX-M-15	OXA-232
GCA_020829865.1	2020	India	South Asia	ST231	ybt 14; ICEKp5	iuc 5	-	-	-	-	OXA-232
GCA_020829945.1	2020	India	South Asia	ST5785	-	iuc 5	-	-	-	CTX-M-15	-
GCA_020830015.1	2020	India	South Asia	ST231	ybt 14; ICEKp5	iuc 5	-	-	-	CTX-M-15	OXA-232
GCA_020830065.1	2020	India	South Asia	ST2096	ybt 14; ICEKp5	iuc 1	-	-	rmpA2_8-60%	CTX-M-15	OXA-232
GCA_020830115.1	2020	India	South Asia	ST231	ybt 14; ICEKp5	iuc 5	-	-	-	CTX-M-15	OXA-232
GCA_021904175.1	2019	India	South Asia	ST231	ybt 14; ICEKp5	iuc 5	-	-	-	CTX-M-15	OXA-232;OXA-232
GCA_021905035.1	2019	India	South Asia	ST231	ybt 14; ICEKp5	iuc 5	-	-	-	CTX-M-15	OXA-232;OXA-232
GCA_021907115.1	2018	India	South Asia	ST231	ybt 14; ICEKp5	iuc 5	-	-	-	CTX-M-15	OXA-232;OXA-232
GCA_021910725.1	2019	India	South Asia	ST231	ybt 14; ICEKp5	iuc 5	-	-	-	CTX-M-15	OXA-232;OXA-232
GCA_021910785.1	2019	India	South Asia	ST15	ybt 16; ICEKp12	iuc 1	-	-	rmpA2_9	CTX-M-15;CTX-M-15	OXA-232;OXA-232
GCA_021913365.1	2019	India	South Asia	ST43	ybt 9; ICEKp3	iuc 1	-	-	rmpA2_6-60%	CTX-M-15;CTX-M-15	OXA-181;OXA-181
GCA_022030975.1	2017	India	South Asia	ST86	ybt 9; ICEKp3	iuc 1	iro 1	-	-	-	-
GCA_022048685.1	2017	India	South Asia	ST231	ybt 14; ICEKp5	iuc unknown	-	-	-	CTX-M-15	OXA-232;OXA-232
GCA_022097235.1	2018	India	South Asia	ST231	ybt 14; ICEKp5	iuc 5	-	-	-	CTX-M-15	OXA-232;OXA-232
GCA_022098095.1	2019	India	South Asia	ST43	ybt 9; ICEKp3	iuc 1	-	-	rmpA2_6-60%	CTX-M-15;CTX-M-15	OXA-181;OXA-181
GCA_022098615.1	2018	India	South Asia	ST133	ybt 9; ICEKp3	iuc 5	-	-	-	CTX-M-15;CTX-M-15	-
GCA_022323845.1	2017	India	South Asia	ST231	ybt 14; ICEKp5	iuc 5	-	-	-	CTX-M-15;CTX-M-15	OXA-232;OXA-232
GCA_022323885.1	2017	India	South Asia	ST231	ybt 14; ICEKp5	iuc 5	-	-	-	CTX-M-15;CTX-M-15	OXA-232;OXA-232
GCA_022323945.1	2017	India	South Asia	ST231	ybt 14; ICEKp5	iuc 5	-	-	-	CTX-M-15;CTX-M-15	OXA-232;OXA-232
GCA_022323985.1	2016	India	South Asia	ST23	ybt 1; ICEKp10	iuc 1	iro 1 (incomplete) (truncated)	rmp 1; KpVP-1 (truncated)	rmpA2_5*-54%	CTX-M-15;CTX-M-15	-
GCA_022324025.1	2017	India	South Asia	ST268	ybt 20; ICEKp10	iuc 1	iro 1	-	-	-	-
GCA_022324065.1	2017	India	South Asia	ST2096	ybt 14; ICEKp5 (truncated)	iuc 1	-	-	-	CTX-M-15;CTX-M-15	OXA-232;OXA-232
GCA_022324105.1	2017	India	South Asia	ST23	ybt 9; ICEKp3	iuc 1	iro 1	-	-	-	-
GCA_022324125.1	2017	India	South Asia	ST231	ybt 14; ICEKp5	iuc 5 (truncated)	-	-	-	CTX-M-15	OXA-232;OXA-232
GCA_022324165.1	2017	India	South Asia	ST231	ybt 14; ICEKp5	iuc 5 (truncated)	-	-	-	CTX-M-15;CTX-M-15	OXA-232;OXA-232
GCA_022324185.1	2016	India	South Asia	ST11	ybt 16; ICEKp12	iuc 1 (incomplete)	-	-	rmpA2_9*-0%	CTX-M-15;CTX-M-15	OXA-232;OXA-232
GCA_022324205.1	2017	India	South Asia	ST231	ybt 14; ICEKp5	iuc 5	-	-	-	CTX-M-15	-
GCA_022324265.1	2017	India	South Asia	ST231	ybt 14; ICEKp5	iuc 5	-	-	-	CTX-M-15	OXA-232;OXA-232
GCA_022324485.1	2017	India	South Asia	ST231	ybt 14; ICEKp5	iuc 5 (truncated)	-	-	-	CTX-M-15;CTX-M-15	OXA-232;OXA-232
GCA_022324775.1	2017	India	South Asia	ST231	ybt 14; ICEKp5	iuc unknown	-	-	-	CTX-M-15	OXA-232;OXA-232
GCA_022325335.1	2017	India	South Asia	ST2096	ybt 14; ICEKp5	iuc 1	-	-	-	CTX-M-15;CTX-M-15	OXA-232;OXA-232
GCA_022325375.1	2017	India	South Asia	ST231	ybt 14; ICEKp5	iuc unknown	-	-	-	CTX-M-15	OXA-232;OXA-232
GCA_022325445.1	2017	India	South Asia	ST231	ybt 14; ICEKp5	iuc 5 (truncated)	-	-	-	CTX-M-15	OXA-232;OXA-232
GCA_022325685.1	2017	India	South Asia	ST86	-	iuc 1	-	-	-	-	-
GCA_022325695.1	2017	India	South Asia	ST412	-	iuc 1	iro 1	rmp 1; KpVP-1 (incomplete)	-	-	-
GCA_022325785.1	2016	India	South Asia	ST231	ybt 14; ICEKp5	iuc 5	-	-	-	CTX-M-15;CTX-M-15;SHV-12;SHV-12^;SHV-5^;SHV-5^	OXA-232;OXA-232
GCA_022325865.1	2017	India	South Asia	ST231	ybt 14; ICEKp5	iuc unknown	-	-	-	CTX-M-15	OXA-232;OXA-232
GCA_023554675.1	2019	India	South Asia	ST86	ybt 10; ICEKp4	iuc 1	iro 1	rmp 1; KpVP-1,-	rmpA2_2-54%	-	-
GCA_023554715.1	2019	India	South Asia	ST147	-	iuc 1	-	-	rmpA2_6-60%	CTX-M-15	OXA-232
GCA_023554735.1	2019	India	South Asia	ST43	ybt 9; ICEKp3	iuc 1	-	-	rmpA2_6-60%	CTX-M-15	NDM-5;OXA-181
GCA_023554755.1	2019	India	South Asia	ST23	ybt 1; ICEKp10	iuc 1	iro 1	rmp 1; KpVP-1,-	rmpA2_5-54%	-	-
GCA_023554785.1	2019	India	South Asia	ST2096	ybt 14; ICEKp5	iuc 1	-	-	rmpA2_8-60%	CTX-M-15	OXA-232
GCA_023656405.1	2017	India	South Asia	ST23	-	iuc 1	iro 1	rmp 1; KpVP-1,-	rmpA2_8-60%	-	-
GCA_023656445.1	2017	India	South Asia	ST23	ybt 1; ICEKp10 (truncated)	iuc 1	iro 1	rmp 1; KpVP-1 (truncated),-	rmpA2_5-54%	-	-
GCA_023656465.1	2017	India	South Asia	ST86	ybt 9; ICEKp3	iuc 1	iro 1	rmp 1; KpVP-1	-	-	-
GCA_023656475.1	2017	India	South Asia	ST23	-	iuc 1	iro 1	rmp 1; KpVP-1,-	rmpA2_8-60%	-	-
GCA_023656505.1	2017	India	South Asia	ST86	ybt 9; ICEKp3	iuc 1	iro 1	rmp unknown	-	-	-
GCA_024197675.1	2020	India	South Asia	ST231	ybt 14; ICEKp5	iuc 5	-	-	-	-	OXA-232
GCA_024197715.1	2020	India	South Asia	ST231	ybt 16; ICEKp12	iuc 5	-	-	-	CTX-M-15	OXA-232
GCA_024197735.1	2020	India	South Asia	ST231	ybt 9; ICEKp3	iuc 5	-	-	-	-	OXA-232
GCA_024197745.1	2020	India	South Asia	ST231	ybt 14; ICEKp5	iuc 5	-	-	-	-	OXA-232
GCA_024197905.1	2020	India	South Asia	ST231	ybt 14; ICEKp5	iuc 5	-	-	-	-	OXA-232
GCA_024197995.1	2020	India	South Asia	ST231	ybt 14; ICEKp5	iuc 5	-	-	-	-	OXA-232
GCA_024198115.1	2020	India	South Asia	ST231	ybt 14; ICEKp5	iuc 5	-	-	-	-	OXA-232
GCA_024198195.1	2020	India	South Asia	ST23	-	iuc 1	iro 1	rmp 1; KpVP-1,-	rmpA2_8-60%	-	-
GCA_024585305.1	2020	India	South Asia	ST231	ybt 14; ICEKp5	iuc 5	-	-	-	CTX-M-15	OXA-232
GCA_024613965.1	2019	India	South Asia	ST231	ybt 14; ICEKp5	iuc 5	-	-	-	-	OXA-232
GCA_024614205.1	2020	India	South Asia	ST231	ybt 14; ICEKp5	iuc 5	-	-	-	-	OXA-232
GCA_024706505.1	2019	India	South Asia	ST2096	ybt 14; ICEKp5	iuc 1	-	-	rmpA2_8-60%	CTX-M-15	OXA-232
GCA_024998505.1	2020	India	South Asia	ST2096	ybt 14; ICEKp5	iuc 1	-	-	rmpA2_8-60%	CTX-M-15	OXA-232
GCA_024998545.1	2020	India	South Asia	ST2096	ybt 14; ICEKp5 (truncated)	iuc 1	-	-	rmpA2_8-60%	CTX-M-15	OXA-232*
GCA_024998585.1	2021	India	South Asia	ST893	ybt 19; ICEKp16	iuc 1	iro 1	rmp 1; KpVP-1,-	rmpA2_8-60%	-	-
GCA_025377115.1	2019	India	South Asia	ST231	-	iuc 5	-	-	-	-	OXA-232
GCA_025377265.1	2019	India	South Asia	ST395	ybt 16; ICEKp12	iuc 5	-	-	-	CTX-M-15	-
GCA_025377465.1	2019	India	South Asia	ST231	ybt 16; ICEKp12	iuc 5	-	-	-	CTX-M-15	OXA-232
GCA_026192015.1	2019	India	South Asia	ST65	ybt 10; ICEKp4	iuc 1	iro 1	rmp 1; KpVP-1 (truncated),-	rmpA2_5-54%	-	-
GCA_026192095.1	2019	India	South Asia	ST23	ybt 1; ICEKp10	iuc 1	iro 1	rmp 1; KpVP-1,-	rmpA2_6-60%	-	-
GCA_026192115.1	2020	India	South Asia	ST218	ybt 9; ICEKp3	iuc 1	iro 1	rmp 1; KpVP-1,-	rmpA2_8*	-	-
GCA_026192125.1	2019	India	South Asia	ST4547	-	iuc 2	iro 2	rmp 2; KpVP-2	-	-	-
GCA_026192135.1	2019	India	South Asia	ST592	-	iuc 1	iro 1	rmp 1; KpVP-1,-	rmpA2_8-60%	-	-
GCA_026427375.1	2020	India	South Asia	ST2096	ybt 14; ICEKp5	iuc 1	-	-	rmpA2_8-60%	CTX-M-15	OXA-232
GCA_027460645.1	2016	India	South Asia	ST11	ybt 9; ICEKp3	iuc 1	iro 1	rmp 1; KpVP-1 (truncated)	-	CTX-M-15	NDM-1
GCA_027460655.1	2014	India	South Asia	ST15	ybt 16; ICEKp12	iuc 1	iro 1	rmp 1; KpVP-1	-	CTX-M-15	NDM-1
GCA_027895435.1	2020	India	South Asia	ST29	ybt 14; ICEKp5 (truncated)	iuc 1	-	-	-	CTX-M-15;CTX-M-15	NDM-5;NDM-5
GCA_030322925.1	2020	India	South Asia	ST231	ybt 14; ICEKp5	iuc 5	-	-	-	CTX-M-15;CTX-M-15	OXA-232
GCA_030499695.1	2021	India	South Asia	ST231	ybt 14; ICEKp5	iuc 5	-	-	-	CTX-M-15	NDM-5
GCA_030499795.1	2021	India	South Asia	ST2096	ybt 14; ICEKp5	iuc 1	-	-	rmpA2_8-60%	CTX-M-15	-
GCA_030499935.1	2021	India	South Asia	ST231	ybt 9; ICEKp3	iuc 5	-	-	-	-	OXA-232
GCA_030500075.1	2021	India	South Asia	ST2096	ybt 14; ICEKp5	iuc 1	-	-	rmpA2_8-60%	CTX-M-15	-
GCA_030500175.1	2021	India	South Asia	ST2096	ybt 14; ICEKp5	iuc 1	-	-	rmpA2_8-60%	CTX-M-15	OXA-232
GCA_030500215.1	2021	India	South Asia	ST231	ybt 14; ICEKp5	iuc 5	-	-	-	-	-
GCA_030549445.1	2021	India	South Asia	ST15	ybt 16; ICEKp12	iuc 1	iro 1	rmp 1; KpVP-1,-	rmpA2_5-54%	CTX-M-15	NDM-1
GCA_031624735.1	2020	India	South Asia	ST3663	ybt 10; ICEKp4	iuc 1	iro 1	rmp 1; KpVP-1,-	rmpA2_8*	-	-
GCA_031626515.1	2020	India	South Asia	ST23	ybt 1; ICEKp10	iuc 1	iro 1	rmp 1; KpVP-1 (truncated),-	rmpA2_5-54%	-	-
GCA_031626535.1	2021	India	South Asia	ST23	ybt 1; ICEKp10	iuc 1	iro 1	rmp 1; KpVP-1,-	rmpA2_6-60%	-	-
GCA_031626545.1	2020	India	South Asia	ST29	ybt 9; ICEKp3	iuc 1	iro 1	rmp 1; KpVP-1	-	-	-
GCA_031626575.1	2020	India	South Asia	ST23	ybt 1; ICEKp10	iuc 1	iro 1	rmp 1; KpVP-1 (incomplete)	-	-	-
GCA_031626645.1	2021	India	South Asia	ST29	ybt 9; ICEKp3	iuc 1	iro 1	-	rmpA2_8*-60%	-	-
GCA_031626805.1	2020	India	South Asia	ST420	ybt 9; ICEKp3	iuc 1	iro 1	rmp 1; KpVP-1 (truncated)	rmpA2_3-47%	-	-
GCA_032334515.1	2020	India	South Asia	ST420	ybt 9; ICEKp3	iuc 1	iro 1	rmp 1; KpVP-1,-	rmpA2_3-47%	-	-
GCA_032334535.1	2020	India	South Asia	ST714	-	iuc 1	iro 1	rmp 1; KpVP-1,-	rmpA2_8-60%	-	-
GCA_032334565.1	2021	India	South Asia	ST23	ybt 1; ICEKp10 (incomplete)	iuc 1	iro 1	rmp 1; KpVP-1,-	rmpA2_5-54%	-	-
GCA_032334615.1	2020	India	South Asia	ST420	ybt 9; ICEKp3	iuc 1	iro 1	rmp 1; KpVP-1,-	rmpA2_3-47%	-	-
GCA_032334655.1	2020	India	South Asia	ST1049	ybt 5; ICEKp6?	iuc 1	iro 1	rmp 1; KpVP-1,-	rmpA2_8-60%	-	-
GCA_032334695.1	2021	India	South Asia	ST2096	ybt 14; ICEKp5	iuc 1	-	-	rmpA2_8-60%	-	-
GCA_032335015.1	2020	India	South Asia	ST420	ybt 9; ICEKp3	iuc 1	iro 1	rmp 1; KpVP-1 (truncated)	rmpA2_3-47%	-	-
GCA_032335055.1	2020	India	South Asia	ST86-2LV	ybt 9; ICEKp3 (incomplete) (truncated)	-	iro 1 (incomplete)	-	-	-	-
GCA_032335155.1	2021	India	South Asia	ST420	ybt 9; ICEKp3	-	iro 1 (truncated)	rmp 1; KpVP-1	-	-	-
GCA_032746235.1	2019	India	South Asia	ST231	ybt 14; ICEKp5	iuc unknown	-	-	-	CTX-M-15	OXA-232;OXA-232
GCA_032764625.1	2020	India	South Asia	ST231	ybt 14; ICEKp5	iuc 5	-	-	-	CTX-M-15;CTX-M-15	-
GCA_032907265.1	2020	India	South Asia	ST231	ybt 16; ICEKp12	iuc 5	-	-	-	CTX-M-15	OXA-232
GCA_034406825.1	2021	India	South Asia	ST4843	ybt 9; ICEKp3	iuc 5	-	-	-	CTX-M-15;CTX-M-15	NDM-1;NDM-1;OXA-23
GCA_034406845.1	2021	India	South Asia	ST86	ybt 9; ICEKp3	iuc 1	iro 1	rmp 1; KpVP-1,-	rmpA2_9*	-	-
GCA_034406865.1	2021	India	South Asia	ST231	ybt 14; ICEKp5	iuc 5	-	-	-	CTX-M-15	OXA-232;OXA-232
GCA_034406885.1	2020	India	South Asia	ST4843	ybt 9; ICEKp3	iuc 5	-	-	-	ADC-30;CTX-M-15;CTX-M-15	NDM-1;NDM-1;OXA-23;OXA-23
GCA_034406925.1	2021	India	South Asia	ST4843	ybt 9; ICEKp3	iuc 5	-	-	-	CTX-M-15;CTX-M-15	NDM-1;NDM-1;OXA-232;OXA-232
GCA_034406965.1	2021	India	South Asia	ST15	ybt 16; ICEKp12	iuc 1	-	rmp 1; KpVP-1,-	rmpA2_5-54%	CTX-M-15;CTX-M-15;SHV-31^	NDM-1;NDM-1
GCA_034406985.1	2022	India	South Asia	ST231	ybt 14; ICEKp5	iuc 5	-	-	-	CTX-M-15	OXA-232;OXA-232
GCA_034407085.1	2019	India	South Asia	ST2096	ybt 14; ICEKp5	iuc 1	-	-	rmpA2_8-60%	CTX-M-15;CTX-M-15	-
GCA_034407125.1	2019	India	South Asia	ST218	ybt 9; ICEKp3	iuc 1	iro 1	rmp 1; KpVP-1,-	rmpA2_8-60%	-	-
GCA_034407165.1	2020	India	South Asia	ST23	ybt 9; ICEKp3 (truncated)	iuc 1	iro 1	rmp 1; KpVP-1,-	rmpA2_6*-48%	-	-
GCA_034407205.1	2019	India	South Asia	ST268	ybt 20; ICEKp10	iuc 1	iro 1	rmp 1; KpVP-1	rmpA2_8*	-	-
GCA_034407265.1	2019	India	South Asia	ST86	-	iuc 1	iro 1	rmp 1; KpVP-1,-	rmpA2_9	CTX-M-15;CTX-M-15	-
GCA_034407345.1	2020	India	South Asia	ST231	ybt 14; ICEKp5	iuc 5	-	-	-	CTX-M-15	OXA-232;OXA-232
GCA_034429335.1	2021	India	South Asia	ST3663	ybt 10; ICEKp4	iuc 1	iro 1	rmp 1; KpVP-1	rmpA2_8*	-	-
GCA_034431735.1	2021	India	South Asia	ST2096	ybt 14; ICEKp5	iuc 1	-	-	rmpA2_8-60%	CTX-M-15;CTX-M-15	OXA-232;OXA-232
GCA_034431855.1	2021	India	South Asia	ST231	ybt 14; ICEKp5	iuc 5	-	-	-	CTX-M-15	-
GCA_034431975.1	2021	India	South Asia	ST231	ybt 14; ICEKp5	iuc 5	-	-	-	CTX-M-15;CTX-M-15	NDM-5;NDM-5;OXA-181;OXA-181
GCA_034433015.1	2020	India	South Asia	ST2096	ybt 14; ICEKp5 (truncated)	iuc 1	-	-	rmpA2_8-60%	CTX-M-15;CTX-M-15	OXA-232*;OXA-232*
GCA_034433075.1	2020	India	South Asia	ST893	ybt 19; ICEKp16	iuc 1	iro 1	rmp 1; KpVP-1,-	rmpA2_8-60%	-	-
GCA_034436815.1	2022	India	South Asia	ST2096	ybt 14; ICEKp5	iuc 1	-	-	rmpA2_8-60%	CTX-M-15;CTX-M-15	OXA-232*;OXA-232*
GCA_034437155.1	2020	India	South Asia	ST2497	-	iuc 5	-	-	-	CTX-M-15;CTX-M-15	OXA-232;OXA-232
GCA_034438545.1	2020	India	South Asia	ST231	ybt 14; ICEKp5	iuc 5	-	-	-	CTX-M-15	OXA-232;OXA-232
GCA_034438655.1	2021	India	South Asia	ST231	ybt 9; ICEKp3	iuc 5	-	-	-	CTX-M-15	OXA-232;OXA-232
GCA_034438795.1	2021	India	South Asia	ST2096	ybt 14; ICEKp5	iuc 1	-	-	rmpA2_8-60%	CTX-M-15;CTX-M-15	OXA-232?;OXA-232?
GCA_034439075.1	2021	India	South Asia	ST2096	ybt 14; ICEKp5	iuc 1	-	-	rmpA2_8-60%	CTX-M-15;CTX-M-15	-
GCA_034439175.1	2020	India	South Asia	ST2096	ybt 14; ICEKp5	iuc 1	-	-	rmpA2_8-60%	CTX-M-15;CTX-M-15	OXA-232;OXA-232
GCA_035779665.1	2019	India	South Asia	ST231	ybt 9; ICEKp3	iuc 5	-	-	-	-	OXA-232
GCA_035779695.1	2019	India	South Asia	ST147	-	iuc 1	-	-	rmpA2_6-60%	CTX-M-15	NDM-5
GCA_035779925.1	2019	India	South Asia	ST231	ybt 9; ICEKp3	iuc 5	-	-	-	-	OXA-232
GCA_035780275.1	2015	India	South Asia	ST86	-	iuc 1	iro 1	rmp 1; KpVP-1,-	rmpA2_4*-47%	-	-
GCA_035792655.1	2020	India	South Asia	ST1876	-	iuc 3	-	-	-	-	-
GCA_036529285.1	2020	India	South Asia	ST231	ybt 14; ICEKp5	iuc 5	-	-	-	CTX-M-15	-
GCA_036531495.1	2019	India	South Asia	ST231	ybt 14; ICEKp5	iuc 5	-	-	-	-	OXA-232
GCA_036531635.1	2019	India	South Asia	ST231	ybt 14; ICEKp5	iuc unknown	-	-	-	-	OXA-232
GCA_037082085.1	2020	India	South Asia	ST395	ybt 14; ICEKp5	iuc 5	-	-	-	CTX-M-15	-
GCA_037082155.1	2020	India	South Asia	ST395	ybt 16; ICEKp12	iuc 5	-	-	-	CTX-M-15	-
GCA_037082165.1	2020	India	South Asia	ST2096	ybt 14; ICEKp5 (incomplete)	iuc 1	-	-	rmpA2_3-47%	CTX-M-15	OXA-232
GCA_037082205.1	2020	India	South Asia	ST231	ybt 14; ICEKp5	iuc 5	-	-	-	-	OXA-232
GCA_037082235.1	2021	India	South Asia	ST43	-	iuc 1	-	-	rmpA2_6-60%	CTX-M-15	OXA-181
GCA_037082275.1	2021	India	South Asia	ST231	ybt 14; ICEKp5	iuc 5	-	-	-	CTX-M-15	-
GCA_037082335.1	2021	India	South Asia	ST231	ybt 9; ICEKp3	iuc 5	-	-	-	-	OXA-232
GCA_037082345.1	2021	India	South Asia	ST231	ybt 14; ICEKp5	iuc 5	-	-	-	-	-
GCA_037082445.1	2020	India	South Asia	ST2096	ybt 14; ICEKp5	iuc 1	-	-	rmpA2_8-60%	CTX-M-15	-
GCA_037082455.1	2020	India	South Asia	ST43	-	iuc 1	-	-	rmpA2_5-54%	CTX-M-15	OXA-181
GCA_037082515.1	2023	India	South Asia	ST231	ybt 14; ICEKp5	iuc 5	-	-	-	CTX-M-15	OXA-232
GCA_037082615.1	2023	India	South Asia	ST231	ybt 9; ICEKp3	iuc 5	-	-	-	-	OXA-232
GCA_037082645.1	2023	India	South Asia	ST231	ybt 14; ICEKp5	iuc 5	-	-	-	CTX-M-15	OXA-232
GCA_037082665.1	2023	India	South Asia	ST2096	ybt 14; ICEKp5 (incomplete)	iuc 1	-	-	rmpA2_3-47%	CTX-M-15	-
GCA_037082705.1	2023	India	South Asia	ST231	ybt 14; ICEKp5	iuc 5	-	-	-	-	OXA-232
GCA_037082715.1	2023	India	South Asia	ST231	ybt 14; ICEKp5	iuc 5	-	-	-	CTX-M-15	OXA-232
GCA_037082745.1	2023	India	South Asia	ST43	-	iuc 1	-	-	rmpA2_6-60%	CTX-M-15	OXA-181
GCA_037083955.1	2023	India	South Asia	ST231	ybt 9; ICEKp3	iuc 5	-	-	-	-	OXA-232
GCA_037084045.1	2021	India	South Asia	ST395	ybt 16; ICEKp12	iuc 5	-	-	-	CTX-M-15	OXA-232
GCA_037084085.1	2023	India	South Asia	ST395	ybt 14; ICEKp5	iuc 5	-	-	-	CTX-M-15	OXA-232
GCA_037084125.1	2021	India	South Asia	ST2096	ybt 14; ICEKp5	iuc 1	-	-	rmpA2_8-60%	CTX-M-15	OXA-232*
GCA_037084155.1	2021	India	South Asia	ST43	-	iuc 1	-	-	rmpA2_5-54%	CTX-M-15	OXA-181
GCA_009695525.1	2016	India	South Asia	ST23	ybt 9; ICEKp3	iuc 1	iro 1	rmp 1; KpVP-1,-	rmpA2_5-54%	CTX-M-15	OXA-232
GCA_040715515.1	2020	India	South Asia	ST2096	ybt 14; ICEKp5	iuc 1	-	-	rmpA2_8-60%	CTX-M-15	OXA-232
GCA_040715595.1	2021	India	South Asia	ST231	ybt 14; ICEKp5	iuc 5	-	-	-	-	OXA-232
GCA_040715635.1	2020	India	South Asia	ST395	ybt 16; ICEKp12	iuc 5	-	-	-	CTX-M-15	NDM-1;OXA-232
GCA_040715655.1	2021	India	South Asia	ST231-1LV	-	iuc 5	-	-	-	CTX-M-15	NDM-1;OXA-232
GCA_040715665.1	2021	India	South Asia	ST231-1LV	-	iuc 5	-	-	-	CTX-M-15	NDM-7;OXA-232
GCA_040715835.1	2019	India	South Asia	ST231	ybt 14; ICEKp5	iuc 5	-	-	-	CTX-M-15	-
GCA_040716195.1	2019	India	South Asia	ST231	ybt 14; ICEKp5	iuc 5	-	-	-	-	-
GCA_040716215.1	2019	India	South Asia	ST231	ybt 14; ICEKp5	iuc 5	-	-	-	-	OXA-232
ERR4635731	2017	India	South Asia	ST231	ybt 14; ICEKp5	iuc 5	-	-	-	CTX-M-15	OXA-232
ERR4635737	2017	India	South Asia	ST231	ybt 14; ICEKp5	iuc 5	-	-	-	-	OXA-232
ERR4635628	2019	India	South Asia	ST231	ybt 14; ICEKp5	iuc 5	-	-	-	CTX-M-15	OXA-232
ERR4635631	2019	India	South Asia	ST5602	ybt 14; ICEKp5	iuc 5 (truncated)	-	-	-	-	OXA-232
ERR4635634	2019	India	South Asia	ST231	ybt 14; ICEKp5	iuc 5 (truncated)	-	-	-	CTX-M-15	OXA-232
ERR4635743	2019	India	South Asia	ST231	ybt 14; ICEKp5	iuc 5 (truncated)	-	-	-	CTX-M-15	OXA-232
ERR4635746	2019	India	South Asia	ST231	ybt 14; ICEKp5	iuc 5 (truncated)	-	-	-	CTX-M-15	OXA-232
ERR4635759	2018	India	South Asia	ST231	ybt 14; ICEKp5	iuc 5 (truncated)	-	-	-	CTX-M-15	OXA-232
ERR4635800	2017	India	South Asia	ST231	ybt 14; ICEKp5	iuc 5	-	-	-	CTX-M-15	OXA-232
ERR4784312	2018	India	South Asia	ST231	ybt 14; ICEKp5	iuc 5	-	-	-	CTX-M-15	OXA-232
ERR4784350	2018	India	South Asia	ST231	ybt 14; ICEKp5	iuc 5	-	-	-	CTX-M-15	OXA-232
ERR4784330	2018	India	South Asia	ST231	ybt 14; ICEKp5	iuc 5	-	-	-	CTX-M-15	OXA-232
ERR4784362	2018	India	South Asia	ST231	ybt 14; ICEKp5	iuc 5	-	-	-	CTX-M-15	OXA-232
ERR4784366	2017	India	South Asia	ST231	ybt 14; ICEKp5	iuc 5	-	-	-	CTX-M-15	OXA-232
ERR4784260	2018	India	South Asia	ST231	ybt 14; ICEKp5	iuc 5	-	-	-	CTX-M-15	OXA-232
ERR4784379	2017	India	South Asia	ST231	ybt 14; ICEKp5	iuc 5	-	-	-	CTX-M-15	-
ERR4784392	2017	India	South Asia	ST231	ybt 14; ICEKp5	iuc 5	-	-	-	CTX-M-15	OXA-232
ERR4784359	2015	India	South Asia	ST231	ybt 14; ICEKp5	iuc 5	-	-	-	CTX-M-15	OXA-232
ERR4784111	2015	India	South Asia	ST231	ybt 14; ICEKp5	iuc 5	-	-	-	CTX-M-15	OXA-232
ERR4784090	2014	India	South Asia	ST231	ybt 14; ICEKp5	iuc 5	-	-	-	CTX-M-15	OXA-232
ERR4784119	2014	India	South Asia	ST231	ybt 14; ICEKp5	iuc 5	-	-	-	CTX-M-15	OXA-232
ERR4784094	2014	India	South Asia	ST231	ybt 14; ICEKp5	iuc 5	-	-	-	CTX-M-15	OXA-232
ERR4784102	2015	India	South Asia	ST231	ybt 14; ICEKp5	iuc 5	-	-	-	CTX-M-15	OXA-232
ERR4784108	2015	India	South Asia	ST231	ybt 14; ICEKp5	iuc 5	-	-	-	CTX-M-15	OXA-232
ERR4784112	2017	India	South Asia	ST231	ybt 14; ICEKp5	iuc 5	-	-	-	CTX-M-15	OXA-232
ERR4784120	2015	India	South Asia	ST231	ybt 14; ICEKp5	iuc 5	-	-	-	CTX-M-15	OXA-232
ERR4784131	2015	India	South Asia	ST231	ybt 14; ICEKp5	iuc 5	-	-	-	CTX-M-15	OXA-232
ERR4784137	2015	India	South Asia	ST231	ybt 14; ICEKp5	iuc 5	-	-	-	CTX-M-15	OXA-232
ERR4784141	2015	India	South Asia	ST231	ybt 14; ICEKp5	iuc 5	-	-	-	CTX-M-15	OXA-232
ERR4784145	2016	India	South Asia	ST231	ybt 14; ICEKp5	iuc 5	-	-	-	CTX-M-15	OXA-232
ERR4784148	2016	India	South Asia	ST231	ybt 14; ICEKp5	iuc 5	-	-	-	CTX-M-15	OXA-232
ERR4784161	2016	India	South Asia	ST231	ybt 14; ICEKp5	iuc 5	-	-	-	CTX-M-15	OXA-232
ERR4784152	2016	India	South Asia	ST231	ybt 14; ICEKp5	iuc 5	-	-	-	CTX-M-15	OXA-232
ERR4784162	2014	India	South Asia	ST231	ybt 14; ICEKp5	iuc 5	-	-	-	CTX-M-15	OXA-232
ERR4784160	2014	India	South Asia	ST231	ybt 14; ICEKp5	iuc 5	-	-	-	CTX-M-15	OXA-232
ERR4784165	2014	India	South Asia	ST231	ybt 14; ICEKp5	iuc 5	-	-	-	CTX-M-15	OXA-232
ERR4784169	2014	India	South Asia	ST231	ybt 14; ICEKp5	iuc 5	-	-	-	CTX-M-15	OXA-232
ERR4784173	2014	India	South Asia	ST231	ybt 14; ICEKp5	iuc 5	-	-	-	CTX-M-15	OXA-232
ERR4784177	2016	India	South Asia	ST231	ybt 14; ICEKp5	iuc 5	-	-	-	CTX-M-15	OXA-232
ERR4784170	2016	India	South Asia	ST2096	ybt 14; ICEKp5	iuc 1	-	-	rmpA2_8-60%	CTX-M-15	OXA-232
ERR4784180	2016	India	South Asia	ST231	ybt 14; ICEKp5	iuc 5	-	-	-	-	OXA-232
ERR4784184	2015	India	South Asia	ST2096	ybt 14; ICEKp5	iuc 1	-	-	rmpA2_8-60%	CTX-M-15	OXA-232
ERR4784202	2017	India	South Asia	ST231	ybt 14; ICEKp5	iuc 5	-	-	-	CTX-M-15	OXA-232
ERR4784224	2016	India	South Asia	ST2096	ybt 14; ICEKp5	iuc 1	-	-	rmpA2_8-60%	CTX-M-15	OXA-232
ERR4784229	2014	India	South Asia	ST231	ybt 14; ICEKp5	iuc 5	-	-	-	CTX-M-15	OXA-232
ERR4784236	2014	India	South Asia	ST231	ybt 14; ICEKp5	iuc 5	-	-	-	CTX-M-15	OXA-232
ERR4784240	2015	India	South Asia	ST231	ybt 14; ICEKp5	iuc 5	-	-	-	CTX-M-15	OXA-232
ERR4784223	2015	India	South Asia	ST231	ybt 14; ICEKp5	iuc 5	-	-	-	CTX-M-15	OXA-232
ERR4784228	2016	India	South Asia	ST231	ybt 14; ICEKp5	iuc 5	-	-	-	CTX-M-15	OXA-232
ERR4784231	2016	India	South Asia	ST231	ybt 14; ICEKp5	iuc 5	-	-	-	CTX-M-15	OXA-232
ERR4784242	2016	India	South Asia	ST231	ybt 14; ICEKp5	iuc 5	-	-	-	CTX-M-15	OXA-232
ERR4784239	2016	India	South Asia	ST231	ybt 14; ICEKp5	iuc 5	-	-	-	CTX-M-15	OXA-232
ERR4784250	2016	India	South Asia	ST231	ybt 14; ICEKp5	iuc 5	-	-	-	CTX-M-15	OXA-232
ERR4784258	2016	India	South Asia	ST231	ybt 14; ICEKp5	iuc 5	-	-	-	CTX-M-15	OXA-232
ERR4784275	2016	India	South Asia	ST231	ybt 14; ICEKp5	iuc 5	-	-	-	CTX-M-15	OXA-232
ERR4784252	2016	India	South Asia	ST231	ybt 14; ICEKp5	iuc 5	-	-	-	CTX-M-15	OXA-232
ERR4784279	2014	India	South Asia	ST231	ybt 14; ICEKp5	iuc 5	-	-	-	CTX-M-15	OXA-232
ERR4784295	2017	India	South Asia	ST231	ybt 14; ICEKp5	iuc 5	-	-	-	CTX-M-15	OXA-232
ERR4784416	2017	India	South Asia	ST231	ybt 14; ICEKp5	iuc 5	-	-	-	CTX-M-15	-
ERR4784420	2017	India	South Asia	ST231	ybt 14; ICEKp5	iuc 5	-	-	-	CTX-M-15	-
ERR4784311	2016	India	South Asia	ST231	ybt 14; ICEKp5	iuc 5	-	-	-	SHV-12	OXA-232
ERR4784076	2016	India	South Asia	ST14	ybt 14; ICEKp5	iuc 1	-	-	rmpA2_8-60%	CTX-M-15	OXA-232
ERR4784081	2016	India	South Asia	ST14	ybt 14; ICEKp5	iuc 1	-	-	rmpA2_8-60%	CTX-M-15	-
ERR4784097	2016	India	South Asia	ST14	ybt 14; ICEKp5	iuc 1	-	-	rmpA2_8-60%	CTX-M-15	OXA-232
ERR4784069	2016	India	South Asia	ST231	ybt 14; ICEKp5	iuc 5	-	-	-	CTX-M-15	OXA-232
ERR4784073	2016	India	South Asia	ST231	ybt 14; ICEKp5	iuc 5	-	-	-	-	OXA-232
ERR4784077	2016	India	South Asia	ST14	ybt 14; ICEKp5	iuc 1	-	-	rmpA2_8-60%	CTX-M-15	OXA-232
ERR4784266	2017	India	South Asia	ST231	ybt 14; ICEKp5	iuc 5	-	-	-	CTX-M-15	OXA-232
ERR4785011	2016	India	South Asia	ST231	ybt 14; ICEKp5	iuc 5 (truncated)	-	-	-	CTX-M-15	OXA-232
ERR4784829	2017	India	South Asia	ST231	ybt 14; ICEKp5	iuc 5 (truncated)	-	-	-	CTX-M-15	OXA-232
ERR4784417	2016	India	South Asia	ST2096	ybt 14; ICEKp5	iuc 1	-	-	rmpA2_8-60%	CTX-M-15	OXA-232
ERR4784832	2016	India	South Asia	ST231	ybt 14; ICEKp5	iuc 5	-	-	-	CTX-M-15	OXA-232
ERR4784757	2016	India	South Asia	ST231	ybt 14; ICEKp5	iuc 5	-	-	-	CTX-M-15	NDM-1;OXA-232
ERR4784840	2016	India	South Asia	ST231	ybt 14; ICEKp5	iuc 5	-	-	-	-	OXA-232
ERR4784821	2017	India	South Asia	ST2096	ybt 14; ICEKp5	iuc 1	-	-	rmpA2_8-60%	CTX-M-15	OXA-232
ERR4784421	2017	India	South Asia	ST231	ybt 14; ICEKp5	iuc 5	-	-	-	CTX-M-15	OXA-232
ERR4784847	2014	India	South Asia	ST231	ybt 14; ICEKp5	iuc 5	-	-	-	CTX-M-15	OXA-232
ERR4784750	2015	India	South Asia	ST231	ybt 14; ICEKp5	iuc 5	-	-	-	CTX-M-15	OXA-232
ERR4784755	2014	India	South Asia	ST231	ybt 14; ICEKp5	iuc 5	-	-	-	CTX-M-15	OXA-232
ERR4784775	2014	India	South Asia	ST2096	ybt 14; ICEKp5	iuc 1	-	-	rmpA2_8-60%	CTX-M-15	-
ERR4784779	2014	India	South Asia	ST2096	ybt 14; ICEKp5	iuc 1	-	-	rmpA2_8-60%	CTX-M-15	NDM-5;OXA-232
ERR4784726	2014	India	South Asia	ST2096	ybt 14; ICEKp5	iuc 1	-	-	rmpA2_8-60%	CTX-M-15	OXA-232
ERR4784850	2017	India	South Asia	ST231	ybt 14; ICEKp5	iuc 5	-	-	-	CTX-M-15	OXA-232
ERR4784472	2017	India	South Asia	ST231	ybt 14; ICEKp5	iuc 5 (truncated)	-	-	-	CTX-M-15	OXA-232
ERR4785057	2017	India	South Asia	ST231	ybt 14; ICEKp5	iuc 5 (truncated)	-	-	-	CTX-M-15	OXA-232
ERR4784913	2017	India	South Asia	ST231	ybt 14; ICEKp5	iuc 5	-	-	-	CTX-M-15	OXA-232
ERR4784927	2017	India	South Asia	ST231	ybt 14; ICEKp5	iuc 5	-	-	-	CTX-M-15	OXA-232
ERR4784901	2017	India	South Asia	ST231	ybt 14; ICEKp5	iuc 5	-	-	-	CTX-M-15	OXA-232
ERR4784892	2017	India	South Asia	ST231	ybt 14; ICEKp5	iuc 5	-	-	-	CTX-M-15	OXA-232
ERR4785023	2017	India	South Asia	ST231	ybt 14; ICEKp5	iuc 5 (truncated)	-	-	-	CTX-M-15	OXA-232
ERR4785031	2017	India	South Asia	ST231	ybt 14; ICEKp5	iuc 5	-	-	-	CTX-M-15	NDM-1;OXA-232
ERR4785075	2017	India	South Asia	ST231	ybt 14; ICEKp5	iuc 5	-	-	-	CTX-M-15	OXA-232
ERR4785092	2017	India	South Asia	ST231	ybt 14; ICEKp5	iuc 5	-	-	-	CTX-M-15	OXA-232
ERR4785078	2017	India	South Asia	ST231	ybt 14; ICEKp5	iuc 5	-	-	-	CTX-M-15	OXA-232
ERR4784437	2017	India	South Asia	ST231	ybt 14; ICEKp5	iuc 5	-	-	-	CTX-M-15	OXA-232
ERR4784942	2017	India	South Asia	ST2096	ybt 14; ICEKp5	iuc 1	-	-	rmpA2_8-60%	CTX-M-15	OXA-232
ERR4784454	2017	India	South Asia	ST231	ybt 14; ICEKp5	iuc 5 (truncated)	-	-	-	CTX-M-15	OXA-232
ERR4785118	2017	India	South Asia	ST231	ybt 14; ICEKp5	iuc 5	-	-	-	CTX-M-15	OXA-232
ERR4785122	2017	India	South Asia	ST231	ybt 14; ICEKp5	iuc 5	-	-	-	CTX-M-15	OXA-232
ERR4784462	2017	India	South Asia	ST231	ybt 14; ICEKp5	iuc 5	-	-	-	CTX-M-15	OXA-232
ERR4784466	2015	India	South Asia	ST231	ybt 9; ICEKp3	iuc 5	-	-	-	-	OXA-232
ERR4784730	2017	India	South Asia	ST231	ybt 14; ICEKp5	iuc 5	-	-	-	CTX-M-15	OXA-232
ERR4784431	2017	India	South Asia	ST231	ybt 14; ICEKp5	iuc 5	-	-	-	-	OXA-232
ERR4784824	2017	India	South Asia	ST231	ybt 14; ICEKp5	iuc 5	-	-	-	-	OXA-232
ERR4784451	2017	India	South Asia	ST231	ybt 14; ICEKp5	iuc 5	-	-	-	CTX-M-15	-
ERR4784456	2017	India	South Asia	ST231	ybt 14; ICEKp5	iuc 5	-	-	-	CTX-M-15	-
ERR4784887	2017	India	South Asia	ST231	ybt 14; ICEKp5	iuc 5	-	-	-	CTX-M-15	-
ERR4784435	2017	India	South Asia	ST231	ybt 14; ICEKp5	iuc 5	-	-	-	CTX-M-15	-
ERR4784443	2017	India	South Asia	ST231	ybt 14; ICEKp5	iuc 5	-	-	-	CTX-M-15	-
ERR4784916	2017	India	South Asia	ST231	ybt 14; ICEKp5	iuc 5 (truncated)	-	-	-	CTX-M-15	OXA-232
ERR4784464	2017	India	South Asia	ST231	ybt 14; ICEKp5	iuc 5	-	-	-	CTX-M-15	-
ERR4784460	2018	India	South Asia	ST231	ybt 14; ICEKp5	iuc 5	-	-	-	CTX-M-15	-
ERR4785614	2018	India	South Asia	ST2096	ybt 14; ICEKp5	iuc 1	-	-	rmpA2_8-60%	CTX-M-15	OXA-232
ERR4785635	2018	India	South Asia	ST395	ybt 16; ICEKp12	iuc 5	-	-	-	CTX-M-15	OXA-232
ERR4785370	2018	India	South Asia	ST23	ybt 1; ICEKp10	iuc 1	iro 1	rmp 1; KpVP-1	rmpA2_6*-47%	-	-
ERR4785690	2018	India	South Asia	ST231	ybt 14; ICEKp5	iuc 5	-	-	-	CTX-M-15	OXA-232
ERR4785694	2018	India	South Asia	ST231	ybt 14; ICEKp5	iuc 5	-	-	-	-	-
ERR4785706	2018	India	South Asia	ST231	ybt 14; ICEKp5	iuc 5	-	-	-	CTX-M-15	OXA-232
ERR4785711	2018	India	South Asia	ST231	ybt 14; ICEKp5	iuc 5	-	-	-	CTX-M-15	OXA-232
ERR4785714	2018	India	South Asia	ST231	ybt 14; ICEKp5	iuc 5	-	-	-	CTX-M-15	OXA-232
ERR4785400	2018	India	South Asia	ST2096	ybt 14; ICEKp5	iuc 1	-	-	rmpA2_8-60%	CTX-M-15	OXA-232
ERR4785727	2018	India	South Asia	ST231	ybt 14; ICEKp5	iuc 5	-	-	-	CTX-M-15	OXA-232
ERR4785732	2018	India	South Asia	ST231	ybt 14; ICEKp5	iuc 5	-	-	-	-	OXA-232
ERR4785735	2018	India	South Asia	ST231	ybt 14; ICEKp5	iuc 5	-	-	-	CTX-M-15	OXA-232
ERR4785406	2018	India	South Asia	ST231	ybt 14; ICEKp5	iuc 5	-	-	-	CTX-M-15	OXA-232
ERR4785741	2018	India	South Asia	ST231	ybt 14; ICEKp5	iuc 5	-	-	-	-	OXA-232
ERR4785747	2018	India	South Asia	ST231	ybt 14; ICEKp5	iuc 5	-	-	-	CTX-M-15	OXA-232
ERR4785748	2018	India	South Asia	ST231	ybt 14; ICEKp5	iuc 5	-	-	-	CTX-M-15	OXA-232
ERR4785410	2018	India	South Asia	ST2096	ybt 14; ICEKp5	iuc 1	-	-	rmpA2_8-60%	CTX-M-15	OXA-232
ERR4785754	2018	India	South Asia	ST2096	ybt 14; ICEKp5	iuc 1	-	-	rmpA2_8-60%	CTX-M-15	OXA-232
ERR4785418	2018	India	South Asia	ST2096	ybt 14; ICEKp5	iuc 1	-	-	rmpA2_8-60%	CTX-M-15	OXA-232
ERR4785804	2018	India	South Asia	ST2096	ybt 14; ICEKp5	iuc 1	-	rmp 1; KpVP-1	rmpA2_6*-47%	CTX-M-15	NDM-5;OXA-232
ERR4785771	2018	India	South Asia	ST231	ybt 14; ICEKp5	iuc 5	-	-	-	CTX-M-15	OXA-232
ERR4785780	2018	India	South Asia	ST231	ybt 14; ICEKp5	iuc 5	-	-	-	-	OXA-232
ERR4785817	2018	India	South Asia	ST2096	ybt 14; ICEKp5	iuc 1	-	-	rmpA2_8-60%	CTX-M-15	NDM-5;OXA-232
ERR4785324	2018	India	South Asia	ST231	ybt 14; ICEKp5	iuc 5	-	-	-	-	OXA-232
ERR4785826	2018	India	South Asia	ST231	ybt 14; ICEKp5	iuc 5	-	-	-	-	OXA-232
ERR4785830	2018	India	South Asia	ST231	ybt 14; ICEKp5	iuc 5	-	-	-	CTX-M-15	OXA-232
ERR4785363	2019	India	South Asia	ST231	ybt 14; ICEKp5	iuc 5	-	-	-	-	OXA-232
ERR6890969	2019	India	South Asia	ST231	ybt 14; ICEKp5	iuc 5	-	-	-	CTX-M-15	OXA-232
ERR6890952	2019	India	South Asia	ST420	ybt 9; ICEKp3	iuc 1	iro 1	rmp 1; KpVP-1	rmpA2_6*-55%	-	-
ERR6891255	2019	India	South Asia	ST2096	ybt 14; ICEKp5	iuc 1	-	-	rmpA2_8-60%	CTX-M-15	OXA-232
ERR6891134	2019	India	South Asia	ST2096	-	iuc 1	-	-	rmpA2_8-60%	CTX-M-15	-
ERR6891159	2019	India	South Asia	ST231	ybt 14; ICEKp5	iuc 5	-	-	-	CTX-M-15	OXA-232
ERR6891167	2019	India	South Asia	ST231	ybt 14; ICEKp5	iuc 5	-	-	-	CTX-M-15	OXA-232
ERR6891175	2019	India	South Asia	ST231	ybt 14; ICEKp5	iuc 5	-	-	-	CTX-M-15	OXA-232
ERR6891179	2019	India	South Asia	ST231	ybt 14; ICEKp5	iuc 5	-	-	-	CTX-M-15	OXA-232
ERR6891186	2019	India	South Asia	ST231	ybt 14; ICEKp5	iuc 5	-	-	-	CTX-M-15	OXA-232
ERR6891033	2019	India	South Asia	ST268-1LV	ybt 0; ICEKp10	iuc 1	iro 1	rmp 1; KpVP-1	rmpA2_9	-	-
ERR6891036	2019	India	South Asia	ST23	ybt 1; ICEKp10 (truncated)	iuc 1	iro 1	rmp 1; KpVP-1	rmpA2_5-54%	-	-
ERR6891040	2019	India	South Asia	ST420	ybt 9; ICEKp3	iuc 1	iro 1	-,rmp 1; KpVP-1	rmpA2_3-47%	-	-
ERR6891056	2019	India	South Asia	ST2096	ybt 14; ICEKp5	iuc 1	-	-	rmpA2_8-60%	CTX-M-15	OXA-232
ERR6891016	2019	India	South Asia	ST15	ybt 16; ICEKp12	iuc 1	-	-	rmpA2_9	CTX-M-15	-
ERR6891355	2019	India	South Asia	ST147	-	iuc 1	-	-	rmpA2_6-60%	CTX-M-15	NDM-5;OXA-232
ERR6891226	2019	India	South Asia	ST2096	ybt 14; ICEKp5	iuc 1	-	-	rmpA2_8-60%	CTX-M-15	OXA-232
ERR6891233	2019	India	South Asia	ST2096	ybt 14; ICEKp5	iuc 1	-	-	rmpA2_8-60%	-	OXA-232
ERR6891128	2019	India	South Asia	ST2096	ybt 14; ICEKp5	iuc 1	-	-	rmpA2_8-60%	CTX-M-15	OXA-232
ERR6891136	2019	India	South Asia	ST231	ybt 14; ICEKp5	iuc 5	-	-	-	CTX-M-15	OXA-232
ERR6891144	2019	India	South Asia	ST2096	ybt 14; ICEKp5	iuc 1	-	-	rmpA2_8-60%	CTX-M-15	OXA-232
ERR6891148	2019	India	South Asia	ST2096	-	iuc 1	-	-	rmpA2_8-60%	CTX-M-15	OXA-232
ERR6891150	2019	India	South Asia	ST231	ybt 14; ICEKp5	iuc 5	-	-	-	CTX-M-15	OXA-232
ERR6891195	2019	India	South Asia	ST231	ybt 14; ICEKp5	iuc 5	-	-	-	CTX-M-15	OXA-232
ERR6891198	2019	India	South Asia	ST43	ybt 9; ICEKp3	iuc 1	-	-	rmpA2_6-60%	CTX-M-15	OXA-181
ERR6891049	2019	India	South Asia	ST43	ybt 9; ICEKp3	iuc 1	-	-	rmpA2_6-60%	CTX-M-15	OXA-181
ERR6891065	2019	India	South Asia	ST231	ybt 14; ICEKp5	iuc 5	-	-	-	-	OXA-232
ERR6891672	2019	India	South Asia	ST3392	-	iuc 1	-	-	rmpA2_5-54%	CTX-M-15	NDM-1;OXA-232
ERR6891676	2019	India	South Asia	ST15	ybt 16; ICEKp12	iuc 1	iro 1	rmp 1; KpVP-1	rmpA2_5-54%	CTX-M-15;SFO-1.v1	NDM-1
ERR6891350	2019	India	South Asia	ST2096	ybt 14; ICEKp5	iuc 1	-	-	rmpA2_8-60%	CTX-M-15	OXA-232
ERR6891345	2019	India	South Asia	ST231	ybt 14; ICEKp5	iuc 5	-	-	-	CTX-M-15	OXA-232
ERR6891342	2019	India	South Asia	ST420	ybt 9; ICEKp3	iuc 1	iro 1	rmp 1; KpVP-1	rmpA2_6*-60%	-	-
ERR6891333	2019	India	South Asia	ST231	ybt 14; ICEKp5	iuc 5	-	-	-	CTX-M-15	OXA-232
ERR6891085	2019	India	South Asia	ST231	ybt 14; ICEKp5	iuc 5	-	-	-	CTX-M-15	OXA-232
ERR6891680	2019	India	South Asia	ST147	-	iuc 1	-	-	rmpA2_6-60%	CTX-M-15	NDM-5
ERR6891086	2019	India	South Asia	ST231	ybt 14; ICEKp5	iuc 5	-	-	-	CTX-M-15	OXA-232
ERR6891092	2019	India	South Asia	ST231	ybt 14; ICEKp5	iuc 5	-	-	-	CTX-M-15	OXA-232
ERR6891212	2019	India	South Asia	ST231	ybt 14; ICEKp5	iuc 5	-	-	-	CTX-M-15	OXA-232
ERR6891097	2019	India	South Asia	ST231	ybt 14; ICEKp5	iuc 5	-	-	-	-	OXA-232
ERR6891100	2019	India	South Asia	ST231	ybt 14; ICEKp5	iuc 5	-	-	-	-	OXA-232
ERR6891104	2019	India	South Asia	ST2096	ybt 14; ICEKp5	iuc 1	-	-	rmpA2_8-60%	CTX-M-15	OXA-232
ERR6891112	2018	India	South Asia	ST2096	-	iuc 1	-	-	rmpA2_8-60%	CTX-M-15	OXA-232
ERR6891071	2018	India	South Asia	ST2096	ybt 14; ICEKp5	iuc 1	-	-	rmpA2_8-60%	CTX-M-15	OXA-232
ERR6891018	2018	India	South Asia	ST231	ybt 14; ICEKp5	iuc 5	-	-	-	CTX-M-15	OXA-232
ERR6891035	2018	India	South Asia	ST231	ybt 14; ICEKp5	iuc 5	-	-	-	CTX-M-15	OXA-232
ERR6891479	2018	India	South Asia	ST2096	ybt 14; ICEKp5	iuc 1	-	-	rmpA2_8-60%	CTX-M-15	OXA-232
ERR6891047	2018	India	South Asia	ST231	-	iuc 5	-	-	-	CTX-M-15	OXA-232
ERR6890975	2018	India	South Asia	ST231	ybt 14; ICEKp5	iuc 5	-	-	-	-	-
ERR6891415	2018	India	South Asia	ST231	ybt 14; ICEKp5	iuc 5	-	-	-	CTX-M-15	-
ERR6890979	2018	India	South Asia	ST395	ybt 16; ICEKp12	iuc 5	-	-	-	CTX-M-15	OXA-232
ERR6891421	2018	India	South Asia	ST395	ybt 16; ICEKp12	iuc 5	-	-	-	CTX-M-15	OXA-232
ERR6890983	2018	India	South Asia	ST395	ybt 16; ICEKp12	iuc 5	-	-	-	CTX-M-15	OXA-232
ERR6891429	2018	India	South Asia	ST43	ybt 9; ICEKp3	iuc unknown,iuc 1 (truncated)	-	-	rmpA2_6*-47%	CTX-M-15	OXA-181
ERR6890991	2018	India	South Asia	ST231	ybt 14; ICEKp5	iuc 5	-	-	-	CTX-M-15	OXA-232
ERR6891445	2018	India	South Asia	ST110	ybt 9; ICEKp3	iuc 1	iro 1	rmp 1; KpVP-1	rmpA2_9	-	-
ERR6891010	2018	India	South Asia	ST395	ybt 16; ICEKp12	iuc unknown	-	-	-	-	OXA-232
ERR6891450	2018	India	South Asia	ST395	ybt 16; ICEKp12	iuc 5	-	-	-	CTX-M-15;SHV-31.v1	OXA-232
ERR6891014	2018	India	South Asia	ST395	ybt 16; ICEKp12	iuc 5	-	-	-	CTX-M-15;SHV-31.v1	OXA-232
ERR6891453	2019	India	South Asia	ST231	ybt 14; ICEKp5	iuc 5	-	-	-	-	OXA-232
ERR6891362	2019	India	South Asia	ST23	ybt 1; ICEKp10	iuc 1	iro 1	rmp 1; KpVP-1	rmpA2_5-54%	-	-
ERR6891367	2019	India	South Asia	ST2096	ybt 14; ICEKp5	iuc 1	-	-	rmpA2_8-60%	CTX-M-15	OXA-232
ERR6891093	2019	India	South Asia	ST412	ybt 9; ICEKp3	iuc 1	iro 1	-,rmp 1; KpVP-1	rmpA2_8-60%	-	-
ERR6891370	2019	India	South Asia	ST42	-	iuc 1	-	-	rmpA2_9*-56%	CTX-M-15;SHV-31.v1	-
ERR6891101	2019	India	South Asia	ST218	ybt 9; ICEKp3	iuc 1	iro 1	-,rmp 1; KpVP-1	rmpA2_8-60%	-	-
ERR6891109	2019	India	South Asia	ST65	-	iuc 1	iro 1	rmp 1; KpVP-1 (truncated)	rmpA2_5-54%	-	-
ERR6891472	2019	India	South Asia	ST231	ybt 14; ICEKp5	iuc 5	-	-	-	-	OXA-232
ERR6891222	2019	India	South Asia	ST231	ybt 14; ICEKp5	iuc 5	-	-	-	-	OXA-232
ERR6891401	2019	India	South Asia	ST395	ybt 16; ICEKp12	iuc 5	-	-	-	CTX-M-15;SHV-31.v1	OXA-232
ERR6891405	2019	India	South Asia	ST395	ybt 16; ICEKp12	iuc 5	-	-	-	CTX-M-15	OXA-232
ERR6891413	2019	India	South Asia	ST395	-	iuc 1	-	-	rmpA2_9	CTX-M-15	-
ERR6891422	2019	India	South Asia	ST395	ybt 16; ICEKp12	iuc 5	-	-	-	CTX-M-15;SHV-31.v1	OXA-232
ERR6891121	2019	India	South Asia	ST395	ybt 16; ICEKp12	iuc 5	-	-	-	CTX-M-15	OXA-232
ERR6891130	2019	India	South Asia	ST3392	ybt 14; ICEKp5	iuc 1	-	-	rmpA2_5-54%	CTX-M-15	NDM-5;OXA-232
ERR6891446	2019	India	South Asia	ST395	ybt 16; ICEKp12	iuc 5	-	-	-	CTX-M-15	OXA-232
ERR6891451	2019	India	South Asia	ST395	ybt 16; ICEKp12	iuc 5	-	-	-	CTX-M-15	OXA-232
ERR6891454	2019	India	South Asia	ST395	ybt 16; ICEKp12	iuc 5	-	-	-	CTX-M-15	OXA-232
ERR6891137	2019	India	South Asia	ST2096	ybt 14; ICEKp5	iuc 1	-	-	rmpA2_8-60%	CTX-M-15	OXA-232
ERR6891151	2019	India	South Asia	ST231	ybt 14; ICEKp5	iuc unknown	-	-	-	CTX-M-15	OXA-232
ERR6891157	2019	India	South Asia	ST231	ybt 14; ICEKp5	iuc unknown	-	-	-	CTX-M-15	OXA-232
ERR6891462	2019	India	South Asia	ST395	ybt 16; ICEKp12	iuc 5	-	-	-	CTX-M-15	OXA-232
ERR6891158	2019	India	South Asia	ST231	ybt 14; ICEKp5	iuc 5 (incomplete) (truncated)	-	-	-	-	OXA-232
ERR6891165	2019	India	South Asia	ST395	ybt 16; ICEKp12	iuc 5	-	-	-	CTX-M-15	OXA-232
ERR6891169	2019	India	South Asia	ST395	ybt 16; ICEKp12	iuc 5	-	-	-	CTX-M-15	OXA-232
ERR6891191	2019	India	South Asia	ST395	ybt 16; ICEKp12	iuc 5	-	-	-	CTX-M-15	OXA-232
ERR6891192	2020	India	South Asia	ST395	ybt 16; ICEKp12	iuc 5	-	-	-	CTX-M-15	OXA-232
ERR10471768	2020	India	South Asia	ST395	-	iuc 1	-	-	rmpA2_5-54%	CTX-M-15	OXA-232
ERR10471906	2020	India	South Asia	ST231	ybt 14; ICEKp5	iuc 5	-	-	-	-	-
ERR10471788	2020	India	South Asia	ST147	-	iuc 1	-	-	rmpA2_6-60%	CTX-M-15	NDM-5;OXA-232
ERR10471991	2020	India	South Asia	ST147	-	iuc 1	-	-	rmpA2_6-60%	CTX-M-15	NDM-5;OXA-232
ERR10471956	2020	India	South Asia	ST2096	ybt 14; ICEKp5	iuc 1	-	-	rmpA2_8-60%	CTX-M-15	OXA-232
ERR10471958	2020	India	South Asia	ST231	ybt 14; ICEKp5	iuc 5	-	-	-	CTX-M-15	OXA-232
ERR10471718	2020	India	South Asia	ST43	ybt 9; ICEKp3	iuc 1	-	-	rmpA2_6-60%	CTX-M-15	OXA-181
ERR10471722	2020	India	South Asia	ST231	ybt 9; ICEKp3	iuc 5	-	-	-	-	OXA-232
ERR10471724	2020	India	South Asia	ST2096	-	iuc 1	-	-	rmpA2_8-60%	CTX-M-15	OXA-232
ERR10471728	2020	India	South Asia	ST231	ybt 9; ICEKp3	iuc 5	-	-	-	-	OXA-232
ERR10471730	2020	India	South Asia	ST23	ybt 1; ICEKp10	iuc 1	iro 1	-,rmp 1; KpVP-1	rmpA2_3-47%	-	-
ERR10471981	2020	India	South Asia	ST420	ybt 9; ICEKp3	iuc 1	iro 1	rmp 1; KpVP-1	rmpA2_6*-48%	-	-
ERR10471744	2020	India	South Asia	ST23	ybt 1; ICEKp10	iuc 1	iro 1	rmp 1; KpVP-1	rmpA2_5-54%	-	-
ERR10471746	2020	India	South Asia	ST23	ybt 1; ICEKp10	iuc 1	iro 1	-,rmp 1; KpVP-1	rmpA2_3-47%	-	-
ERR10471748	2020	India	South Asia	ST231	ybt 14; ICEKp5	iuc 5	-	-	-	-	OXA-232
ERR10471750	2020	India	South Asia	ST231	ybt 9; ICEKp3	iuc 5	-	-	-	-	OXA-232
ERR10471983	2020	India	South Asia	ST86	ybt 10; ICEKp4	iuc 1	iro 1	rmp 1; KpVP-1	rmpA2_2*-47%	CTX-M-15	NDM-1
ERR10471941	2020	India	South Asia	ST65	ybt 5; ICEKp6 (truncated)	iuc 1	iro 1	rmp 1; KpVP-1 (truncated)	rmpA2_6-60%	-	-
ERR10471943	2020	India	South Asia	ST231	ybt 14; ICEKp5	iuc 5	-	-	-	CTX-M-15	OXA-232
ERR10471945	2020	India	South Asia	ST2096	ybt 14; ICEKp5	iuc 1	-	-	rmpA2_8-60%	CTX-M-15	OXA-232
ERR10471940	2020	India	South Asia	ST231	ybt 14; ICEKp5	iuc 5	-	-	-	CTX-M-15	OXA-232
ERR10471944	2020	India	South Asia	ST2096	ybt 14; ICEKp5	iuc 1	-	-	rmpA2_8-60%	CTX-M-15	OXA-232
ERR10471949	2020	India	South Asia	ST231	ybt 14; ICEKp5	iuc 5	-	-	-	CTX-M-15	OXA-232
ERR10471792	2020	India	South Asia	ST86	ybt 10; ICEKp4	iuc 1	iro 1	rmp 1; KpVP-1	rmpA2_2*-47%	CTX-M-15	NDM-1
ERR10471828	2020	India	South Asia	ST23	ybt 8; ICEKp3	iuc 1	iro 1	rmp 1; KpVP-1	rmpA2_6*-60%	-	-
ERR10471830	2020	India	South Asia	ST39	-	iuc 1	-	-	rmpA2_8*	CTX-M-15	NDM-1
ERR10471982	2020	India	South Asia	ST39	-	iuc 1	-	-	rmpA2_8*	CTX-M-15	NDM-1
ERR10471986	2020	India	South Asia	ST39	-	iuc 1	-	-	rmpA2_8*	CTX-M-15	NDM-1
ERR10471990	2020	India	South Asia	ST39	-	iuc 1	-	-	rmpA2_8*	CTX-M-15	NDM-1
ERR10471620	2020	India	South Asia	ST39	-	iuc 1	-	-	rmpA2_8*	CTX-M-15	NDM-1
ERR10471887	2020	India	South Asia	ST660	ybt 10; ICEKp4	iuc 1	iro 1	rmp 1; KpVP-1 (truncated)	rmpA2_5-54%	-	-
ERR10471680	2020	India	South Asia	ST218	ybt 9; ICEKp3	iuc 1	iro 1	-,rmp 1; KpVP-1	rmpA2_8-60%	-	-
ERR10471682	2020	India	South Asia	ST86	ybt 9; ICEKp3	iuc 1	iro 1	rmp 1; KpVP-1	-	-	-
ERR10471694	2020	India	South Asia	ST231	ybt 14; ICEKp5	iuc 5	-	-	-	-	OXA-232
ERR10471909	2020	India	South Asia	ST231	ybt 14; ICEKp5	iuc 5	-	-	-	CTX-M-15;SHV-12	OXA-232
ERR10471911	2020	India	South Asia	ST231	ybt 14; ICEKp5	iuc 5	-	-	-	CTX-M-15;SHV-12	OXA-232
ERR10471884	2020	India	South Asia	ST231	ybt 14; ICEKp5	iuc 5	-	-	-	CTX-M-15	OXA-232
ERR10471886	2020	India	South Asia	ST2096	ybt 14; ICEKp5	iuc 1	-	-	rmpA2_8-60%	CTX-M-15	OXA-232
ERR10471913	2020	India	South Asia	ST2096	ybt 14; ICEKp5	iuc 1	-	-	rmpA2_8-60%	CTX-M-15	OXA-232
ERR10471892	2020	India	South Asia	ST231	ybt 14; ICEKp5	iuc 5	-	-	-	CTX-M-15;SHV-12	OXA-232
ERR10471798	2020	India	South Asia	ST15	ybt 16; ICEKp12	iuc 1	iro 1	rmp 1; KpVP-1	rmpA2_5-54%	CTX-M-15	NDM-1
ERR10471810	2020	India	South Asia	ST231	ybt 14; ICEKp5	iuc 5	-	-	-	CTX-M-15	OXA-232
ERR10471816	2020	India	South Asia	ST15	ybt 16; ICEKp12	iuc 1	iro 1	rmp 1; KpVP-1 (truncated)	rmpA2_5-54%	CTX-M-15	NDM-1;OXA-232
ERR10471622	2020	India	South Asia	ST231	ybt 16; ICEKp12	iuc 5	-	-	-	CTX-M-15	OXA-232
ERR10471961	2020	India	South Asia	ST231	ybt 16; ICEKp12 (truncated)	iuc 5	-	-	-	CTX-M-15	OXA-232
ERR10471702	2020	India	South Asia	ST231	ybt 16; ICEKp12	iuc 5	-	-	-	CTX-M-15	OXA-232
ERR10471952	2020	India	South Asia	ST231	ybt 14; ICEKp5	iuc 5	-	-	-	CTX-M-15	OXA-232
ERR10471914	2020	India	South Asia	ST395	ybt 16; ICEKp12	iuc 5	-	-	-	CTX-M-15	OXA-232
ERR10471918	2020	India	South Asia	ST395	ybt 16; ICEKp12	iuc 5	-	-	-	CTX-M-15	OXA-232
ERR10471920	2020	India	South Asia	ST395	ybt 16; ICEKp12	iuc 5 (incomplete)	-	-	-	-	OXA-232
ERR10471922	2020	India	South Asia	ST395	ybt 16; ICEKp12	iuc 5	-	-	-	CTX-M-15	OXA-232
ERR10471924	2020	India	South Asia	ST395	ybt 16; ICEKp12	iuc 5	-	-	-	CTX-M-15	OXA-232
ERR10471939	2020	India	South Asia	ST231	ybt 14; ICEKp5	iuc 5	-	-	-	CTX-M-15	OXA-232
ERR10471928	2020	India	South Asia	ST395	ybt 16; ICEKp12	iuc 5	-	-	-	CTX-M-15;SHV-31.v1	OXA-232
ERR10471930	2021	India	South Asia	ST395	ybt 16; ICEKp12	iuc 5	-	-	-	-	OXA-232
ERR8314804	2020	India	South Asia	ST231	ybt 14; ICEKp5	iuc 5	-	-	-	CTX-M-15	OXA-232
ERR8314807	2021	India	South Asia	ST395	ybt 16; ICEKp12	iuc 5	-	-	-	-	OXA-232
ERR10738675	2021	India	South Asia	ST231-1LV	ybt 14; ICEKp5	iuc 5	-	-	-	-	OXA-232
ERR10738695	2021	India	South Asia	ST231	ybt 10; ICEKp4	iuc 5	-	-	-	-	OXA-232
ERR10738714	2021	India	South Asia	ST231	ybt 10; ICEKp4	iuc 5	-	-	-	-	OXA-232
ERR10738715	2021	India	South Asia	ST231-1LV	ybt 14; ICEKp5	iuc 5	-	-	-	-	OXA-232
ERR10738719	2020	India	South Asia	ST231	ybt 14; ICEKp5	iuc 5	-	-	-	CTX-M-15	OXA-232
ERR10738723	2020	India	South Asia	ST231	ybt 14; ICEKp5	iuc 5 (truncated)	-	-	-	CTX-M-15	OXA-232
ERR10738725	2021	India	South Asia	ST23	ybt 1; ICEKp10	iuc 1	iro 1	rmp 1; KpVP-1	rmpA2_5-54%	-	-
ERR10738733	2020	India	South Asia	ST420	ybt 9; ICEKp3	iuc 1	iro 1	rmp 1; KpVP-1	rmpA2_6*-48%	-	-
ERR10738738	2021	India	South Asia	ST231	ybt 14; ICEKp5	iuc 5 (truncated)	-	-	-	CTX-M-15	OXA-232
ERR10738742	2020	India	South Asia	ST231	ybt 14; ICEKp5	iuc 5 (truncated)	-	-	-	CTX-M-15	OXA-232
ERR10738743	2021	India	South Asia	ST231	ybt 14; ICEKp5	iuc 5 (truncated)	-	-	-	CTX-M-15	-
ERR10738746	2021	India	South Asia	ST15	-	iuc 1	iro 1	rmp 1; KpVP-1	rmpA2_5-54%	CTX-M-15;SHV-31.v1	NDM-1
ERR10738749	2020	India	South Asia	ST392	ybt 9; ICEKp3	iuc 1	-	rmp 1; KpVP-1	rmpA2_6*-47%	CTX-M-15	NDM-5
ERR10738754	2021	India	South Asia	ST39	-	iuc 1	-	-	rmpA2_8*	CTX-M-15;SHV-31.v1	NDM-1
ERR10738756	2020	India	South Asia	ST231	ybt 14; ICEKp5	iuc 5	-	-	-	-	OXA-232
ERR10738791	2020	India	South Asia	ST231	ybt 14; ICEKp5	iuc 5	-	-	-	CTX-M-15	OXA-232
ERR10738794	2020	India	South Asia	ST23	ybt 1; ICEKp10	iuc 1	iro 1	rmp 1; KpVP-1	rmpA2_5-54%	-	-
ERR10738800	2020	India	South Asia	ST395	ybt 16; ICEKp12	iuc 5	-	-	-	CTX-M-15	OXA-232
ERR10738809	2020	India	South Asia	ST231	ybt 14; ICEKp5	iuc 5	-	-	-	CTX-M-15	OXA-232
ERR10738812	2021	India	South Asia	ST395	ybt 16; ICEKp12	iuc 5	-	-	-	CTX-M-15	OXA-232
ERR10738816	2021	India	South Asia	ST23	ybt 9; ICEKp3 (truncated)	iuc 1	-	rmp 1; KpVP-1	rmpA2_6-60%	-	-
ERR10738817	2021	India	South Asia	ST23	ybt 1; ICEKp10	iuc 1	iro 1	rmp 1; KpVP-1	rmpA2_6*-55%	-	-
ERR10738819	2021	India	South Asia	ST290	-	iuc 1	-	-	rmpA2_2-54%	CTX-M-15	OXA-232
ERR10738820	2021	India	South Asia	ST420	ybt 9; ICEKp3	iuc 1	iro 1	rmp 1; KpVP-1	rmpA2_6-60%	-	-
ERR10738822	2021	India	South Asia	ST231	ybt 14; ICEKp5	iuc 5	-	-	-	CTX-M-15	OXA-232
ERR10738831	2021	India	South Asia	ST65	ybt 10; ICEKp4	iuc 1	iro 1	rmp 1; KpVP-1 (truncated)	rmpA2_5-54%	-	-
ERR10738836	2022	India	South Asia	ST65	ybt 10; ICEKp4	iuc 1	iro 1	rmp 1; KpVP-1 (truncated)	rmpA2_5-54%	-	-
ERR10738851	2022	India	South Asia	ST23	ybt 9; ICEKp3	iuc 1	iro 1	rmp 1; KpVP-1	rmpA2_5-54%	-	-
ERR10738852	2022	India	South Asia	ST231	ybt 9; ICEKp3	iuc 5	-	-	-	-	OXA-232
ERR10738859	2022	India	South Asia	ST231	ybt 14; ICEKp5	iuc 5	-	-	-	CTX-M-15	OXA-232
ERR10738860	2022	India	South Asia	ST231	ybt 14; ICEKp5	iuc 5	-	-	-	CTX-M-15	OXA-232
ERR10738861	2021	India	South Asia	ST2096	ybt 14; ICEKp5	iuc 1	-	-	rmpA2_8-60%	CTX-M-15	OXA-232
ERR10738867	2021	India	South Asia	ST11	ybt 9; ICEKp3	iuc 1	-	rmp 1; KpVP-1	rmpA2_6*-47%	CTX-M-65	KPC-2;NDM-1
ERR10738868	2021	India	South Asia	ST2096	ybt 14; ICEKp5	iuc 1	-	-	rmpA2_8-60%	CTX-M-15	OXA-232
ERR10738870	2021	India	South Asia	ST2096	ybt 14; ICEKp5	iuc 1	-	-	rmpA2_8-60%	CTX-M-15	OXA-232
ERR10738872	2020	India	South Asia	ST2096	ybt 14; ICEKp5	iuc 1	-	-	rmpA2_8-60%	CTX-M-15	OXA-232
ERR10738876	2021	India	South Asia	ST11	ybt 9; ICEKp3	iuc 1	-	rmp 1; KpVP-1	rmpA2_6*-47%	CTX-M-65	KPC-2;NDM-1
ERR10738877	2021	India	South Asia	ST11	ybt 9; ICEKp3	iuc 1	-	rmp 1; KpVP-1	rmpA2_6*-47%	CTX-M-65	KPC-2;NDM-1
ERR10738879	2021	India	South Asia	ST2096	ybt 14; ICEKp5	iuc 1	-	-	rmpA2_8-60%	CTX-M-15	OXA-232
ERR10738882	2021	India	South Asia	ST2096	ybt 14; ICEKp5	iuc 1	-	-	rmpA2_8-60%	CTX-M-15	OXA-232
ERR10738898	2021	India	South Asia	ST11	ybt 9; ICEKp3	iuc 1	-	rmp 1; KpVP-1	rmpA2_6*-47%	CTX-M-65	KPC-2;NDM-1
ERR10738904	2021	India	South Asia	ST395	-	iuc 1	-	-	rmpA2_5-54%	CTX-M-15	OXA-232
ERR10738905	2021	India	South Asia	ST231	ybt 9; ICEKp3	iuc 5	-	-	-	-	OXA-232
GCA_000693075.1	2013	USA	North America	ST592	-	iuc 1	iro 1	rmp 1; KpVP-1	rmpA2_3-47%	-	-
GCA_000693815.1	2013	USA	North America	ST25	ybt 2; ICEKp1	iuc 3	iro 3 (truncated)	rmp 3; ICEKp1	-	-	KPC-3
GCA_000693895.1	2013	USA	North America	ST25	ybt 2; ICEKp1	iuc 3	iro 3 (truncated)	rmp 3; ICEKp1	-	-	KPC-3
GCA_000742755.1	2000	USA	North America	ST493	ybt 2; ICEKp1	-	iro 3 (truncated)	rmp 3; ICEKp1	-	-	-
GCA_000747055.1	2013	Malaysia	Southeast Asia	ST3583	ybt 12; ICEKp10	iuc 2	iro 2	rmp 2; KpVP-2	-	-	-
GCA_000949515.1	2014	Germany	Europe	ST375	-	iuc 1	iro 1	rmp 1; KpVP-1,-	rmpA2_5-54%	-	-
GCA_001031485.1	2014	USA	North America	ST258	ybt 17; ICEKp10 (truncated)	iuc 5	iro 5	-	-	SHV-12	KPC-3
GCA_001033445.1	2014	USA	North America	ST25	-	iuc 1	iro 1	rmp 1; KpVP-1	rmpA2_8-60%	-	-
GCA_001529935.1	2015	China	East Asia	ST23	ybt 1; ICEKp10	iuc 1	iro 1	rmp 1; KpVP-1	rmpA2_5-54%	-	-
GCA_001530015.1	2014	China	East Asia	ST374	ybt 10; ICEKp4	iuc 1	iro 1	rmp 1; KpVP-1	rmpA2_5-54%	-	-
GCA_001630805.1	2014	China	East Asia	ST29	ybt 9; ICEKp3	iuc 1	iro 1	rmp 1; KpVP-1,-	rmpA2_8-60%	CTX-M-14	-
GCA_001679915.1	2014	Italy	Europe	ST512	-	iuc 5	-	-	-	-	KPC-3
GCA_001707135.1	2015	USA	North America	ST23	ybt 1; ICEKp10 (incomplete)	-	-	-	-	-	-
GCA_001708225.1	2006	Taiwan	East Asia	ST23	ybt 9; ICEKp3	iuc 1	iro 1	rmp 1; KpVP-1 (truncated)	rmpA2_5-54%	-	-
GCA_001720695.1	1985	Netherlands	Europe	ST493	ybt 2; ICEKp1	-	iro 3 (truncated)	rmp 3; ICEKp1	-	-	-
GCA_001902335.1	2014	Germany	Europe	ST23	ybt 9; ICEKp3	iuc 1	-	rmp 1; KpVP-1 (truncated)	rmpA2_8*-60%	-	OXA-48
GCA_001939855.1	2015	China	East Asia	ST23	ybt 1; ICEKp10	iuc 1	iro 1	rmp 1; KpVP-1,-	rmpA2_8-60%	-	-
GCA_001939885.2	2015	China	East Asia	ST485	ybt 4; plasmid	iuc 1	iro 1	rmp 1; KpVP-1	rmpA2_6*-47%	-	-
GCA_001970155.2	2016	Russia	Europe	ST23	ybt 9; ICEKp3	iuc 1	-	rmp unknown	rmpA2_8*	CTX-M-55	-
GCA_001970165.2	2016	Russia	Europe	ST395	ybt 16; ICEKp12	iuc 1	-	-	-	CTX-M-15	OXA-48
GCA_002087215.1	2016	United Kingdom	Europe	ST147	-	iuc 1	-	rmp 1; KpVP-1	rmpA2_6*-47%	CTX-M-15	NDM-1
GCA_002114225.1	2003	Russia	Europe	ST23	ybt 1; ICEKp10	iuc 1	iro 1	-	-	-	-
GCA_002153255.1	2015	USA	North America	ST23	ybt 1; ICEKp10	iuc 1	iro 1	-	-	-	-
GCA_002163895.1	2015	China	East Asia	ST23	ybt 2; ICEKp1	iuc 1	iro 3 (truncated),iro unknown	rmp 3; ICEKp1,rmp 1; KpVP-1	rmpA2_6-60%	SHV-12;SHV-12^	-
GCA_002173825.1	2012	China	East Asia	ST25	ybt 2; ICEKp1 (incomplete)	iuc 3	iro 3 (truncated)	rmp 3; ICEKp1 (incomplete)	-	-	-
GCA_002173875.1	2012	China	East Asia	ST23	-	iuc 1 (incomplete)	iro 1	rmp 1; KpVP-1,-	rmpA2_3*-47%	-	-
GCA_002173885.1	2012	China	East Asia	ST23-1LV	ybt 1; ICEKp10 (truncated)	iuc 1	iro 1	rmp 1; KpVP-1,-	rmpA2_5-54%	-	-
GCA_002173965.1	2012	China	East Asia	ST76-1LV	ybt 2; ICEKp1	-	iro 3 (truncated)	-	-	-	-
GCA_002174015.1	2012	China	East Asia	ST29	ybt 9; ICEKp3	iuc 1	iro 1	rmp 1; KpVP-1,-	rmpA2_8-60%	-	-
GCA_002205995.1	2012	China	East Asia	ST660	ybt 5; ICEKp6	iuc 1	iro 1	-	-	-	-
GCA_002206015.1	2012	China	East Asia	ST23	ybt 1; ICEKp10	iuc 1	iro 1	rmp 1; KpVP-1,-	rmpA2_3-47%	-	-
GCA_002210445.1	2016	United Kingdom	Europe	ST23	ybt 1; ICEKp10	iuc 1	iro 1	rmp 1; KpVP-1	rmpA2_6-60%	-	OXA-48;OXA-48
GCA_002239805.1	2016	Thailand	Southeast Asia	ST231	ybt 14; ICEKp5	iuc 5	-	-	-	-	OXA-232
GCA_002239815.1	2016	Thailand	Southeast Asia	ST231	ybt 14; ICEKp5	iuc 5	-	-	-	-	OXA-232
GCA_002246075.1	2016	Thailand	Southeast Asia	ST35	-	iuc 3	-	-	-	CTX-M-55^	-
GCA_002246125.1	2016	Thailand	Southeast Asia	ST231	ybt 14; ICEKp5	iuc 5	-	-	-	-	OXA-232
GCA_002246155.1	2016	Thailand	Southeast Asia	ST231	ybt 14; ICEKp5	iuc 5	-	-	-	CTX-M-15	-
GCA_002246355.1	2016	Thailand	Southeast Asia	ST231	ybt 14; ICEKp5	iuc 5	-	-	-	CTX-M-15	OXA-232
GCA_002246435.1	2016	Thailand	Southeast Asia	ST231	ybt 14; ICEKp5	iuc 5	-	-	-	-	OXA-232
GCA_002246455.1	2016	Thailand	Southeast Asia	ST231	ybt 14; ICEKp5	iuc 5	-	-	-	CTX-M-15	OXA-232
GCA_002246475.1	2016	Thailand	Southeast Asia	ST231	ybt 14; ICEKp5	iuc 5	-	-	-	CTX-M-15	OXA-232
GCA_002246655.1	2016	Thailand	Southeast Asia	ST231	ybt 14; ICEKp5	iuc 5	-	-	-	CTX-M-15	OXA-232
GCA_002246685.1	2016	Thailand	Southeast Asia	ST231	ybt 14; ICEKp5	iuc 5	-	-	-	-	OXA-232
GCA_002246765.1	2017	Thailand	Southeast Asia	ST231	ybt 14; ICEKp5	iuc 5	-	-	-	-	OXA-232
GCA_002246845.1	2016	Thailand	Southeast Asia	ST231	ybt 14; ICEKp5	iuc 5	-	-	-	-	OXA-232
GCA_002247385.1	2016	Thailand	Southeast Asia	ST231	ybt 14; ICEKp5	iuc 5	-	-	-	-	OXA-232
GCA_002248135.1	2016	Thailand	Southeast Asia	ST1867	-	iuc 3	-	-	-	CTX-M-14	-
GCA_002251875.3	2016	Thailand	Southeast Asia	ST3541	-	iuc 3	-	-	-	CTX-M-14	-
GCA_002251895.1	2016	Thailand	Southeast Asia	ST231	ybt 14; ICEKp5	iuc 5	-	-	-	CTX-M-15	OXA-232
GCA_002257935.4	2015	China	East Asia	ST36	ybt 9; ICEKp3	iuc 1	iro 1	rmp 1; KpVP-1	rmpA2_4*-34%	-	KPC-2
GCA_002261665.1	2016	China	East Asia	ST11	ybt 9; ICEKp3	-	-	rmp 1; KpVP-1	-	CTX-M-65	KPC-2
GCA_002261675.1	2016	China	East Asia	ST11	-,-,-,-,-	iuc 1	-	-	-	CTX-M-14^	KPC-2
GCA_002261735.1	2016	China	East Asia	ST11	ybt 9; ICEKp3	iuc 1	-	-	rmpA2_2-54%	CTX-M-65	KPC-2
GCA_002261825.1	2017	China	East Asia	ST11	ybt 9; ICEKp3	iuc 1	-	rmp 1; KpVP-1,-	rmpA2_3-47%	CTX-M-65	KPC-2
GCA_002261875.1	2017	China	East Asia	ST11	ybt 9; ICEKp3	iuc 1	-	rmp 1; KpVP-1,-	rmpA2_3-47%	CTX-M-65	KPC-2
GCA_002261975.1	2017	China	East Asia	ST11	ybt 9; ICEKp3	iuc 1	-	rmp 1; KpVP-1,-	rmpA2_3-47%	CTX-M-65	KPC-2
GCA_002262035.1	2017	China	East Asia	ST11	ybt 9; ICEKp3	iuc 1	-	rmp 1; KpVP-1,-	rmpA2_3-47%	CTX-M-65	KPC-2
GCA_002262065.1	2016	China	East Asia	ST11	ybt 9; ICEKp3	iuc 1	-	-	rmpA2_9	-	KPC-2
GCA_002262075.1	2016	China	East Asia	ST11	ybt 9; ICEKp3	iuc 1	-	-	rmpA2_9	CTX-M-14^	KPC-2
GCA_002262135.1	2016	China	East Asia	ST11	ybt 9; ICEKp3	-	-	rmp 1; KpVP-1	-	CTX-M-65	KPC-2
GCA_002262185.1	2016	China	East Asia	ST11	ybt 9; ICEKp3	iuc 1	-	rmp 1; KpVP-1,-	rmpA2_3-47%	CTX-M-65	KPC-2
GCA_002262215.1	2016	China	East Asia	ST11	ybt 9; ICEKp3	iuc 1	-	rmp 1; KpVP-1,-	rmpA2_3-47%	CTX-M-65;SHV-12	KPC-2
GCA_002262225.1	2016	China	East Asia	ST11	ybt 9; ICEKp3	iuc 1	-	rmp 1; KpVP-1,-	rmpA2_3-47%	CTX-M-65	KPC-2
GCA_002262235.1	2016	China	East Asia	ST11	ybt 9; ICEKp3	iuc 1	-	rmp 1; KpVP-1,-	rmpA2_3-47%	CTX-M-65	KPC-2
GCA_002262375.1	2016	China	East Asia	ST11	ybt 9; ICEKp3	iuc 1	-	rmp 1; KpVP-1,-	rmpA2_3-47%	CTX-M-65	KPC-2
GCA_002262425.1	2016	China	East Asia	ST11	ybt 9; ICEKp3	iuc 1	-	rmp 1; KpVP-1,-	rmpA2_3-47%	CTX-M-65	KPC-2
GCA_002262465.1	2016	China	East Asia	ST11	ybt 9; ICEKp3	iuc 1	-	-	rmpA2_9	CTX-M-14^	KPC-2
GCA_002262475.1	2016	China	East Asia	ST11	ybt 9; ICEKp3	iuc 1	-	rmp 1; KpVP-1 (truncated),-	rmpA2_3-47%	CTX-M-65	KPC-2
GCA_002262485.1	2016	China	East Asia	ST11	ybt 9; ICEKp3	iuc 1	-	rmp 1; KpVP-1,-	rmpA2_3-47%	CTX-M-65	KPC-2
GCA_002262625.1	2016	China	East Asia	ST11	ybt 9; ICEKp3	iuc 1	-	-	rmpA2_3-47%	CTX-M-65	KPC-2
GCA_002262675.1	2016	China	East Asia	ST11	ybt 9; ICEKp3	iuc 1	-	-	rmpA2_2-54%	CTX-M-14^	KPC-2
GCA_002264195.1	2014	China	East Asia	ST23	ybt 1; ICEKp10	iuc 1	iro 1	rmp 1; KpVP-1,-	rmpA2_5-54%	-	NDM-1
GCA_002264435.1	2015	China	East Asia	ST23	ybt 1; ICEKp10	iuc 1	-	-	rmpA2_3-47%	-	KPC-2
GCA_002264545.1	2014	China	East Asia	ST11	ybt 9; ICEKp3	iuc 5	iro unknown	-	-	-	KPC-2
GCA_002264785.1	2015	China	East Asia	ST11	ybt 9; ICEKp3	iuc 1	iro 1	rmp 1; KpVP-1,-	rmpA2_6-60%	CTX-M-65	KPC-2
GCA_002264795.1	2015	China	East Asia	ST11	ybt 9; ICEKp3	iuc 1	-	-	rmpA2_2-54%	CTX-M-65;SHV-129*?	KPC-2
GCA_002264845.1	2014	China	East Asia	ST268	ybt 0; ICEKp10	iuc 1	-	-	rmpA2_8*	-	KPC-2
GCA_002264925.1	2014	China	East Asia	ST11	ybt 9; ICEKp3	iuc 1	-	-	rmpA2_2-54%	CTX-M-65	KPC-2
GCA_002269805.1	2015	China	East Asia	ST305	-	iuc 3	-	-	-	-	-
GCA_002269865.1	2016	China	East Asia	ST3712	-	iuc 3	-	-	-	-	-
GCA_002369925.1	2013	China	East Asia	ST23	ybt 1; ICEKp10 (truncated)	iuc 1	iro 1	rmp 1; KpVP-1 (truncated)	rmpA2_5-54%	CTX-M-55	KPC-2
GCA_002369935.1	2016	China	East Asia	ST11	ybt 9; ICEKp3	iuc 1	-	-	rmpA2_9*	CTX-M-65	KPC-2
GCA_002369985.1	2016	China	East Asia	ST11	ybt 9; ICEKp3	iuc 1	-	-	rmpA2_9	CTX-M-65	KPC-2
GCA_002370005.1	2016	China	East Asia	ST11	ybt 9; ICEKp3	iuc 1	-	-	-	CTX-M-65	KPC-2
GCA_002370055.1	2016	China	East Asia	ST11	ybt 9; ICEKp3	iuc 1	-	-	rmpA2_9	CTX-M-65	KPC-2
GCA_002370065.1	2016	China	East Asia	ST11	ybt 9; ICEKp3	iuc 1	-	-	rmpA2_2*-54%	CTX-M-65	KPC-2
GCA_002740615.1	2016	China	East Asia	ST11	ybt 9; ICEKp3	iuc 1	-	rmp 1; KpVP-1 (truncated)	rmpA2_3-47%	CTX-M-65	KPC-2
GCA_002740625.1	2016	China	East Asia	ST11	ybt 9; ICEKp3	iuc 1	-	rmp 1; KpVP-1,-	rmpA2_3-47%	CTX-M-65	KPC-2
GCA_002740645.1	2016	China	East Asia	ST11	ybt 9; ICEKp3	iuc 1	-	rmp 1; KpVP-1,-	rmpA2_3-47%	CTX-M-65	KPC-2
GCA_002752955.1	2017	Thailand	Southeast Asia	ST45	ybt 10; ICEKp4	iuc 3	-	-	-	CTX-M-55	-
GCA_002761315.1	2007	China	East Asia	ST23	ybt 1; ICEKp10	iuc 1 (truncated)	iro 1	rmp 1; KpVP-1	rmpA2_3-47%	-	-
GCA_002844975.1	2015	China	East Asia	ST11	ybt 9; ICEKp3	iuc 1	iro 1 (incomplete) (truncated)	rmp 1; KpVP-1,-	rmpA2_6-60%	CTX-M-65	KPC-2
GCA_002844995.1	2015	China	East Asia	ST11	ybt 9; ICEKp3	iuc 1	-	rmp 1; KpVP-1,-	rmpA2_3-47%	CTX-M-65;SHV-12	KPC-2
GCA_002845075.1	2015	China	East Asia	ST11	ybt 9; ICEKp3	iuc 1	iro 1 (incomplete) (truncated)	rmp 1; KpVP-1,-	rmpA2_6-60%	CTX-M-65	KPC-2
GCA_002845185.1	2015	China	East Asia	ST11	ybt 9; ICEKp3	iuc 1	-	rmp 1; KpVP-1,-	rmpA2_3-47%	SHV-12	KPC-2
GCA_002845865.1	2009	China	East Asia	ST485	-	iuc 1	iro 1	rmp 1; KpVP-1	rmpA2_6*-47%	-	-
GCA_002848585.1	2016	China	East Asia	ST11	ybt 9; ICEKp3	iuc 1	-	-	rmpA2_8-60%	CTX-M-65;SHV-12	KPC-2
GCA_002850335.1	2015	Germany	Europe	ST383	-	-	-	rmp 1; KpVP-1	-	CTX-M-14^	OXA-48
GCA_002850355.1	2016	Germany	Europe	ST383	-	-	-	rmp 1; KpVP-1	-	CTX-M-9*	OXA-48
GCA_002851495.1	2005	Colombia	South America	ST77	ybt 2; ICEKp1	-	iro 3 (truncated)	rmp 3; ICEKp1 (truncated)	-	CTX-M-96;SHV-12*	-
GCA_002851855.1	2017	China	East Asia	ST23	ybt 1; ICEKp10	iuc 1	iro 1	rmp 1; KpVP-1,-	rmpA2_3-47%	-	-
GCA_002852035.1	2017	China	East Asia	ST700	ybt 2; ICEKp1	iuc 3	iro 3 (truncated)	rmp 3; ICEKp1	-	CTX-M-14	-
GCA_002852065.1	2017	China	East Asia	ST700	ybt 2; ICEKp1	iuc 3	iro 3 (truncated)	rmp 3; ICEKp1	-	CTX-M-14	-
GCA_002852615.1	2017	China	East Asia	ST412	-	-	iro 1	rmp 1; KpVP-1,-	rmpA2_3-47%	-	-
GCA_002852975.3	2016	China	East Asia	ST11	ybt 9; ICEKp3	iuc 1	-	rmp 1; KpVP-1	rmpA2_3-47%	CTX-M-65;SHV-12	KPC-2
GCA_002853115.2	2016	China	East Asia	ST23	ybt 1; ICEKp10	iuc 1	iro 1	rmp 1; KpVP-1	rmpA2_5-54%	-	-
GCA_002853165.1	2015	China	East Asia	ST660	ybt 5; ICEKp6	iuc 1	iro 1	rmp 1; KpVP-1 (truncated),-	rmpA2_6-60%	-	-
GCA_002853735.1	2002	Colombia	South America	ST35	-	iuc 3	-	-	-	CTX-M-12	-
GCA_002861655.1	2015	China	East Asia	ST11	ybt 9; ICEKp3	iuc 1	iro 1 (incomplete) (truncated)	rmp 1; KpVP-1,-	rmpA2_6-60%	CTX-M-65	KPC-2
GCA_002861705.1	2015	China	East Asia	ST11	ybt 9; ICEKp3	iuc 1	-	-,-	rmpA2_3-47%	SHV-12	KPC-2
GCA_002870865.1	2011	China	East Asia	ST485	ybt 4; plasmid	iuc 1,iuc 1	iro 1,iro 1	rmp 1; KpVP-1,rmp 1; KpVP-1	rmpA2_6*-47%,rmpA2_6*-47%	-	-
GCA_002870885.1	2012	China	East Asia	ST23	ybt 1; ICEKp10	iuc 1	-	-	rmpA2_8-60%	-	-
GCA_002870905.1	2009	China	East Asia	ST23	ybt 1; ICEKp10	iuc 1	iro 1	rmp unknown	rmpA2_8*-60%	-	-
GCA_002870925.1	2010	China	East Asia	ST23	ybt 1; ICEKp10	iuc 1	iro 1	rmp 1; KpVP-1	rmpA2_5-54%	-	-
GCA_002870945.1	2011	China	East Asia	ST1941	ybt 1; ICEKp10	iuc 1	iro 1	rmp 1; KpVP-1 (truncated)	rmpA2_6*-47%	-	-
GCA_002887675.1	2015	China	East Asia	ST375	-	iuc 1	iro 1	rmp 1; KpVP-1	-	-	-
GCA_002887745.1	2016	China	East Asia	ST375	-	iuc 1	iro 1	rmp 1; KpVP-1	-	-	-
GCA_002934725.1	2011	China	East Asia	ST420	ybt 9; ICEKp3	iuc 1	iro 1	rmp 1; KpVP-1	-	-	-
GCA_002944845.1	2016	China	East Asia	ST86	-	iuc 1	iro 1	rmp 1; KpVP-1 (truncated)	rmpA2_9	CTX-M-3;CTX-M-65	KPC-2;NDM-1
GCA_002970405.2	2015	USA	North America	ST231	ybt 14; ICEKp5	iuc 5	-	-	-	-	OXA-232
GCA_002991725.1	2017	China	East Asia	ST37	-	iuc 3	-	-	-	CTX-M-3	-
GCA_002992025.1	2017	China	East Asia	ST37	-	iuc 3	-	-	-	CTX-M-3	-
GCA_003037185.2	2016	China	East Asia	ST23	ybt 1; ICEKp10	iuc 1	iro 1	rmp 1; KpVP-1	rmpA2_8-60%	CTX-M-15;SHV-12	NDM-1
GCA_003038215.3	2016	China	East Asia	ST11	ybt 9; ICEKp3	iuc 1	-	-	rmpA2_6*-55%	CTX-M-65;SHV-12	KPC-2
GCA_003054865.1	2011	United Kingdom	Europe	ST25	ybt 2; ICEKp1	-	iro 3 (truncated)	rmp 3; ICEKp1	-	-	-
GCA_003065165.1	2012	USA	North America	ST3690	-	iuc 2	iro 2	rmp 2; KpVP-2 (truncated)	-	-	-
GCA_003111885.2	2017	China	East Asia	ST11	ybt 9; ICEKp3	iuc 1,iuc 1	-	-,-	rmpA2_9,rmpA2_9	CTX-M-14^	KPC-2
GCA_003112125.1	2017	China	East Asia	ST11	ybt 9; ICEKp3	iuc 1	-	rmp 1; KpVP-1	rmpA2_3-47%	CTX-M-65;SHV-12;SHV-12	KPC-2
GCA_003196515.1	2017	USA	North America	ST1333	ybt 2; ICEKp1	-	iro 3 (truncated)	rmp 3; ICEKp1	-	-	-
GCA_003203435.1	2014	Taiwan	East Asia	ST11	ybt 9; ICEKp3	iuc 1	iro 1	rmp 1; KpVP-1	rmpA2_8*	-	KPC-2
GCA_003286995.1	2015	China	East Asia	ST1660	ybt 1; ICEKp10	iuc 1	iro 1	rmp 1; KpVP-1	rmpA2_8*-60%	-	KPC-2
GCA_003312125.1	2017	China	East Asia	ST11	ybt 9; ICEKp3	-	-	rmp 1; KpVP-1	-	CTX-M-65;SHV-12	KPC-2
GCA_003312135.1	2017	China	East Asia	ST11	ybt 9; ICEKp3	iuc 1	-	rmp 1; KpVP-1,-	rmpA2_3-47%	CTX-M-65	KPC-2
GCA_003312185.1	2017	China	East Asia	ST11	ybt 9; ICEKp3	iuc 1	iro 1 (incomplete)	-	rmpA2_8*	CTX-M-3	KPC-2
GCA_003312205.1	2017	China	East Asia	ST11	ybt 9; ICEKp3	iuc 1	iro 1 (incomplete)	-	rmpA2_8*	CTX-M-3	KPC-2
GCA_003330945.1	2017	South Korea	East Asia	ST375	-	iuc 1	iro 1	rmp 1; KpVP-1	rmpA2_3-47%	-	-
GCA_003334885.1	2015	USA	North America	ST23	ybt 8; ICEKp3	iuc 1	iro 1	rmp 1; KpVP-1	rmpA2_6-60%	-	-
GCA_003334925.1	2015	USA	North America	ST23	ybt 8; ICEKp3	iuc 1	iro 1	rmp 1; KpVP-1	rmpA2_6-60%	-	-
GCA_003335005.1	2015	USA	North America	ST23	ybt 8; ICEKp3	iuc 1	iro 1	rmp 1; KpVP-1 (truncated)	rmpA2_8*-7%	-	-
GCA_003335025.1	2015	USA	North America	ST23	ybt 8; ICEKp3	iuc 1	iro 1	rmp 1; KpVP-1	rmpA2_6-60%	-	-
GCA_003345685.1	2015	USA	North America	ST23	ybt 8; ICEKp3	iuc 1	iro 1	rmp 1; KpVP-1,-	rmpA2_6-60%	-	-
GCA_003400925.1	2014	USA	North America	ST395	-	iuc 1	-	-	rmpA2_9	-	NDM-1
GCA_003401435.1	2015	USA	North America	ST231	ybt 14; ICEKp5	iuc 5	-	-	-	-	OXA-232
GCA_003402995.1	2017	China	East Asia	ST11	ybt 9; ICEKp3	iuc 1	-	rmp 1; KpVP-1	rmpA2_3-47%	CTX-M-65;SHV-12	KPC-2
GCA_003410395.1	2014	China	East Asia	ST11	ybt 9; ICEKp3	iuc 1	-	-	rmpA2_9	CTX-M-65^;CTX-M-90^	KPC-2
GCA_003437255.1	2013	China	East Asia	ST23	ybt 1; ICEKp10	iuc 1	iro 1	rmp 1; KpVP-1,-	rmpA2_3-47%	-	-
GCA_003466135.1	2014	China	East Asia	ST268	ybt 0; ICEKp10	iuc 1	iro 1	rmp 1; KpVP-1,-	rmpA2_8*	-	-
GCA_003475175.1	2014	China	East Asia	ST29	ybt 9; ICEKp3	-	iro 1	rmp 1; KpVP-1	-	-	-
GCA_003569845.1	2018	China	East Asia	ST2237	ybt 14; ICEKp12	iuc 1	-	-	rmpA2_8-60%	-	KPC-2
GCA_003569855.1	2018	China	East Asia	ST2237	ybt 14; ICEKp12	iuc 1	-	-	rmpA2_8-60%	-	KPC-2
GCA_003571025.1	2009	New Zealand	Oceania	ST2843	ybt 8; ICEKp3 (truncated)	iuc 3	-	-	-	-	-
GCA_003571035.1	2014	New Zealand	Oceania	ST2843	-	iuc 3	-	-	-	-	-
GCA_003571065.1	2013	New Zealand	Oceania	ST86	ybt 10; ICEKp4?	iuc 1	iro 1	rmp 1; KpVP-1	-	-	-
GCA_003571125.1	2014	New Zealand	Oceania	ST86	ybt 10; ICEKp4?	-	iro 1	rmp 1; KpVP-1	-	-	-
GCA_003571145.1	2015	New Zealand	Oceania	ST86	ybt 10; ICEKp4?	-	iro 1	rmp 1; KpVP-1	-	-	-
GCA_003571155.1	2003	New Zealand	Oceania	ST86	ybt 10; ICEKp4?	iuc 1	iro 1	rmp 1; KpVP-1	-	-	-
GCA_003573715.1	2015	New Zealand	Oceania	ST86	ybt 10; ICEKp4?	-	iro 1	rmp 1; KpVP-1	-	-	-
GCA_003573725.1	2014	New Zealand	Oceania	ST86	ybt 10; ICEKp4?	-	iro 1	rmp 1; KpVP-1	-	-	-
GCA_003573755.1	2015	New Zealand	Oceania	ST86	ybt 10; ICEKp4?	-	iro 1	rmp 1; KpVP-1	-	-	-
GCA_003573775.1	2015	New Zealand	Oceania	ST86	ybt 10; ICEKp4?	-	iro 1	rmp 1; KpVP-1	-	-	-
GCA_003573795.1	2015	New Zealand	Oceania	ST2843	-	iuc 3	-	-	-	-	-
GCA_003666705.1	2015	China	East Asia	ST11	ybt 9; ICEKp3	iuc 1	-	-	rmpA2_6-60%	CTX-M-147*	KPC-2
GCA_003666725.1	2015	China	East Asia	ST11	ybt 9; ICEKp3	iuc 1	iro 1	rmp 1; KpVP-1 (truncated)	rmpA2_3-47%	CTX-M-65;SHV-12	KPC-2
GCA_003666735.1	2014	China	East Asia	ST11	ybt 9; ICEKp3	iuc 1	-	-	rmpA2_2-54%	CTX-M-14^	KPC-2
GCA_003666765.1	2014	China	East Asia	ST11	ybt 9; ICEKp3	iuc 1	-	-	rmpA2_9	CTX-M-14^	KPC-2
GCA_003666785.1	2013	China	East Asia	ST11	ybt 9; ICEKp3	iuc 1	-	-	rmpA2_9	-	KPC-2
GCA_003666795.1	2013	China	East Asia	ST11	ybt 9; ICEKp3	iuc 1	-	-	rmpA2_9	-	KPC-2
GCA_003666825.1	2014	China	East Asia	ST11	ybt 9; ICEKp3	iuc 1	-	-	rmpA2_9	-	KPC-2
GCA_003666835.1	2013	China	East Asia	ST11	ybt 9; ICEKp3	iuc 1	-	-	rmpA2_9	-	KPC-2
GCA_003666845.1	2015	China	East Asia	ST11	ybt 9; ICEKp3	iuc 1	-	rmp 1; KpVP-1,-	rmpA2_3-47%	CTX-M-65	KPC-2
GCA_003830175.1	2015	Thailand	Southeast Asia	ST43	-	iuc 3	-	-	-	-	-
GCA_003830195.1	2015	Thailand	Southeast Asia	ST43	-	iuc 3	-	-	-	-	-
GCA_003830235.1	2015	Thailand	Southeast Asia	ST43	-	iuc 3	-	-	-	-	-
GCA_003830245.1	2015	Thailand	Southeast Asia	ST43	-	iuc 3	-	-	-	-	-
GCA_003830255.1	2015	Thailand	Southeast Asia	ST43	-	iuc 3	-	-	-	-	-
GCA_003830485.1	2015	Thailand	Southeast Asia	ST43	-	iuc 3	-	-	-	-	-
GCA_003830495.1	2015	Thailand	Southeast Asia	ST43	-	iuc 3	-	-	-	-	-
GCA_003830535.1	2015	Thailand	Southeast Asia	ST43	-	iuc 3	-	-	-	-	-
GCA_003830545.1	2015	Thailand	Southeast Asia	ST43	-	iuc 3	-	-	-	-	-
GCA_003830575.1	2015	Thailand	Southeast Asia	ST43	-	iuc 3	-	-	-	-	-
GCA_003830585.1	2015	Thailand	Southeast Asia	ST43	-	iuc 3	-	-	-	-	-
GCA_003830595.1	2015	Thailand	Southeast Asia	ST43	-	iuc 3 (truncated)	-	-	-	-	-
GCA_003830605.1	2015	Thailand	Southeast Asia	ST43	-	iuc 3	-	-	-	-	-
GCA_003830645.1	2015	Thailand	Southeast Asia	ST43	-	iuc 3	-	-	-	-	-
GCA_003830675.1	2015	Thailand	Southeast Asia	ST43	-	iuc 3	-	-	-	-	-
GCA_003830695.1	2015	Thailand	Southeast Asia	ST43	-	iuc 3	-	-	-	-	-
GCA_003830715.1	2015	Thailand	Southeast Asia	ST43	-	iuc 3	-	-	-	-	-
GCA_003855315.1	2014	Norway	Europe	ST15	ybt 0; ICEKp4 (truncated)	iuc 1	-	-	rmpA2_8*-60%	CTX-M-15;CTX-M-15;SHV-5	-
GCA_003855515.1	2015	China	East Asia	ST23	ybt 1; ICEKp10	iuc 1	iro 1	rmp 1; KpVP-1	rmpA2_3-47%	CTX-M-15	VIM-1
GCA_003856475.1	2018	China	East Asia	ST11	ybt 9; ICEKp3	iuc 1	-	rmp 1; KpVP-1	rmpA2_3-47%	SHV-12;SHV-12	KPC-2
GCA_003858555.1	2018	China	East Asia	ST15	ybt 16; ICEKp12	iuc 1	-	-	rmpA2_9	CTX-M-15;CTX-M-15	OXA-232
GCA_003932915.1	2014	China	East Asia	ST65	ybt 17; ICEKp10 (truncated)	iuc 1	iro 1	rmp 1; KpVP-1 (truncated)	rmpA2_6*-47%	-	KPC-2
GCA_003936465.1	2016	Pakistan	South Asia	ST231	ybt 14; ICEKp5	iuc 5	-	-	-	-	OXA-232
GCA_003936475.1	2016	Pakistan	South Asia	ST231	ybt 14; ICEKp5	iuc 5	-	-	-	-	OXA-232
GCA_003937035.1	2016	Pakistan	South Asia	ST231	ybt 14; ICEKp5	iuc 5	-	-	-	-	OXA-232
GCA_003937065.1	2016	Pakistan	South Asia	ST231	ybt 14; ICEKp5	iuc 5	-	-	-	-	OXA-232
GCA_003937205.1	2016	Pakistan	South Asia	ST231	ybt 14; ICEKp5	iuc 5	-	-	-	SHV-12	OXA-232
GCA_003937535.1	2016	Pakistan	South Asia	ST231	ybt 14; ICEKp5	iuc 5	-	-	-	-	OXA-232
GCA_003937565.1	2016	Pakistan	South Asia	ST231	ybt 14; ICEKp5	iuc 5	-	-	-	-	OXA-232
GCA_003953905.1	2014	China	East Asia	ST23	ybt 1; ICEKp10	iuc 1	iro 1	rmp 1; KpVP-1	rmpA2_6-60%	CTX-M-24	-
GCA_003977815.1	2016	China	East Asia	ST2922	ybt 1; ICEKp10	iuc 1 (incomplete)	iro 1 (incomplete)	rmp 1; KpVP-1 (incomplete)	-	CTX-M-14	-
GCA_004118955.1	2017	China	East Asia	ST23	ybt 1; ICEKp10	iuc 1	iro 1	rmp 1; KpVP-1	rmpA2_5-54%	-	-
GCA_004120155.1	2014	China	East Asia	ST3685	-	iuc 1	iro 1	rmp 1; KpVP-1 (truncated)	rmpA2_5-54%	-	-
GCA_004127345.1	2015	China	East Asia	ST147	-	iuc 5	iro 5	-	-	CTX-M-3	NDM-5
GCA_004127715.1	2015	China	East Asia	ST147	-	iuc 5	iro 5	-	-	CTX-M-3	NDM-5
GCA_004307255.1	2013	Japan	East Asia	ST36	ybt 9; ICEKp3	iuc 1	iro 1	rmp 1; KpVP-1	rmpA2_6*-47%	-	-
GCA_004310675.1	2014	Russia	Europe	ST147	-	iuc 1	-	-	-	CTX-M-15	OXA-48
GCA_004310885.1	2013	Japan	East Asia	ST36	ybt 9; ICEKp3	iuc 1	iro 1	rmp 1; KpVP-1	rmpA2_6*-47%	-	-
GCA_004310945.1	2013	Japan	East Asia	ST23	ybt 1; ICEKp10	-	iro 1	rmp 1; KpVP-1	-	-	-
GCA_004311025.1	2014	Japan	East Asia	ST36	ybt 9; ICEKp3	iuc 1	iro 1	rmp 1; KpVP-1	rmpA2_4*-47%	-	-
GCA_004311105.1	2014	Japan	East Asia	ST412	ybt 9; ICEKp3	iuc 1	iro 1	rmp 1; KpVP-1,-	rmpA2_8*	-	-
GCA_004311185.1	2014	Japan	East Asia	ST218	ybt 9; ICEKp3	iuc 1	iro 1	rmp 1; KpVP-1,-	rmpA2_8-60%	-	-
GCA_004311305.1	2013	Japan	East Asia	ST86	ybt 9; ICEKp3 (truncated)	iuc 1	iro 1	rmp 1; KpVP-1	-	-	-
GCA_004311445.1	2014	Japan	East Asia	ST23	ybt 1; ICEKp10 (truncated)	iuc 1	iro 1	rmp 1; KpVP-1,-	rmpA2_5-54%	-	-
GCA_004311565.1	2014	Japan	East Asia	ST23	ybt 1; ICEKp10 (truncated)	iuc 1	iro 1	rmp 1; KpVP-1,-	rmpA2_5-54%	-	-
GCA_004311665.1	2014	Japan	East Asia	ST23	ybt 1; ICEKp10	iuc 1	iro 1	rmp 1; KpVP-1,-	rmpA2_6-60%	-	-
GCA_004311965.1	2014	Japan	East Asia	ST23	ybt 1; ICEKp10	iuc 1	iro 1	rmp 1; KpVP-1,-	rmpA2_5*-54%	-	-
GCA_004312025.1	2014	Japan	East Asia	ST218	ybt 9; ICEKp3 (truncated)	iuc 1	iro 1	rmp 1; KpVP-1,-	rmpA2_8-60%	-	-
GCA_004312085.1	2013	Japan	East Asia	ST29	ybt 9; ICEKp3 (truncated)	iuc 1	iro 1	rmp 1; KpVP-1,-	rmpA2_8-60%	-	-
GCA_004312465.1	2013	Japan	East Asia	ST1266	ybt 2; ICEKp1	-	iro 3 (truncated)	rmp 3; ICEKp1	-	-	-
GCA_004312585.1	2014	Japan	East Asia	ST65	-	iuc 1	iro 1	rmp 1; KpVP-1 (truncated),-	rmpA2_6*-47%	-	-
GCA_004312645.1	2014	Japan	East Asia	ST86	-	iuc 1	iro 1	rmp 1; KpVP-1	-	-	-
GCA_004312805.1	2014	Japan	East Asia	ST218	-	iuc 1	iro 1	rmp 1; KpVP-1,-	rmpA2_8-60%	-	-
GCA_004312925.1	2014	Japan	East Asia	ST65	ybt 17; ICEKp10	iuc 1	iro 1	rmp 1; KpVP-1 (truncated),-	rmpA2_6*-60%	-	-
GCA_004313025.1	2014	Japan	East Asia	ST86	-	iuc 1	iro 1	rmp 1; KpVP-1	-	-	-
GCA_004313265.1	2013	Japan	East Asia	ST268	ybt 0; ICEKp10	iuc 1	iro 1	rmp 1; KpVP-1	rmpA2_8*	CTX-M-2	-
GCA_004313325.1	2014	Japan	East Asia	ST36	ybt 9; ICEKp3	iuc 1	iro 1	rmp 1; KpVP-1 (truncated),-	rmpA2_2-54%	-	-
GCA_004313365.1	2014	Japan	East Asia	ST268	ybt 6; ICEKp5	iuc 1	iro 1	rmp 1; KpVP-1 (truncated),-	rmpA2_2*-47%	-	-
GCA_004313465.1	2014	Japan	East Asia	ST23	-	iuc 1	iro 1	rmp 1; KpVP-1,-	rmpA2_6-60%	-	-
GCA_004313585.1	2014	Japan	East Asia	ST86	ybt 9; ICEKp3 (truncated)	iuc 1	iro 1	rmp 1; KpVP-1	-	-	-
GCA_004332075.1	2018	Canada	North America	ST86	ybt 9; ICEKp3 (truncated)	iuc 1	iro 1	rmp 1; KpVP-1	rmpA2_2*-46%	-	KPC-2
GCA_004332095.1	2017	China	East Asia	ST11	ybt 9; ICEKp3	iuc 1	-	rmp 1; KpVP-1	rmpA2_3-47%	CTX-M-65;SHV-12	KPC-2
GCA_004353165.1	2016	China	East Asia	ST375	-	iuc 1	iro 1	rmp 1; KpVP-1	-	-	-
GCA_004357805.1	2016	China	East Asia	ST307	-	iuc 1	-	-	rmpA2_3-47%	CTX-M-15	OXA-48
GCA_004357815.1	2016	China	East Asia	ST307	-	iuc 1	-	-	rmpA2_3-47%	CTX-M-15	OXA-48
GCA_004830505.1	2016	Thailand	Southeast Asia	ST231	ybt 14; ICEKp5	iuc 5	-	-	-	-	OXA-232
GCA_004831115.1	2016	Thailand	Southeast Asia	ST231	ybt 14; ICEKp5	iuc 5	-	-	-	CTX-M-15	OXA-232
GCA_004831155.1	2016	Thailand	Southeast Asia	ST231	ybt 14; ICEKp5	iuc 5	-	-	-	-	OXA-232
GCA_004831225.1	2016	Thailand	Southeast Asia	ST231	ybt 14; ICEKp5	iuc 5	-	-	-	-	OXA-232
GCA_004831325.1	2016	Thailand	Southeast Asia	ST231	ybt 14; ICEKp5	iuc 5	-	-	-	-	OXA-232
GCA_004831365.1	2016	Thailand	Southeast Asia	ST231	ybt 14; ICEKp5	iuc 5	-	-	-	-	OXA-232
GCA_004833595.1	2018	Thailand	Southeast Asia	ST231	ybt 14; ICEKp5	iuc 5	-	-	-	-	OXA-232
GCA_004833705.1	2017	Thailand	Southeast Asia	ST231	ybt 14; ICEKp5	iuc 5	-	-	-	-	OXA-232
GCA_004833925.1	2017	Thailand	Southeast Asia	ST231	ybt 14; ICEKp5	iuc 5	-	-	-	-	OXA-232
GCA_004833935.1	2017	Thailand	Southeast Asia	ST231	ybt 14; ICEKp5	iuc 5	-	-	-	-	OXA-232
GCA_004924315.1	2016	USA	North America	ST23	ybt 1; ICEKp10	iuc 1	iro 1	rmp 1; KpVP-1	rmpA2_3-47%	-	KPC-2
GCA_005503795.1	2017	China	East Asia	ST290	-	iuc 3	-	-	-	-	NDM-5
GCA_005503805.1	2017	China	East Asia	ST290	-	iuc 3	-	-	-	-	NDM-5
GCA_005503815.1	2017	China	East Asia	ST290	-	iuc 3	-	-	-	-	NDM-5
GCA_005503855.1	2017	China	East Asia	ST290	-	iuc 3	-	-	-	-	NDM-5
GCA_005503985.1	2017	China	East Asia	ST11	ybt 9; ICEKp3	iuc 1	-	rmp 1; KpVP-1,-	rmpA2_3-47%	CTX-M-65	KPC-2
GCA_005504005.1	2017	China	East Asia	ST11	ybt 9; ICEKp3	iuc 1	-	rmp 1; KpVP-1,-	rmpA2_3-47%	CTX-M-65	KPC-2
GCA_005504055.1	2017	China	East Asia	ST11	ybt 9; ICEKp3	iuc 1	-	rmp 1; KpVP-1,-	rmpA2_3-47%	CTX-M-65;SHV-12	KPC-2
GCA_005504085.1	2017	China	East Asia	ST11	ybt 9; ICEKp3 (truncated)	iuc 1	-	rmp 1; KpVP-1,-	rmpA2_3-47%	CTX-M-65;SHV-12	KPC-2
GCA_005504095.1	2017	China	East Asia	ST11	ybt 9; ICEKp3 (truncated)	iuc 1	-	rmp 1; KpVP-1,-	rmpA2_3-47%	CTX-M-65	KPC-2
GCA_005504165.1	2017	China	East Asia	ST290	-	iuc 3	-	-	-	-	NDM-5
GCA_005504185.1	2017	China	East Asia	ST11	ybt 9; ICEKp3	iuc 1	-	rmp 1; KpVP-1,-	rmpA2_3-47%	-	KPC-2;NDM-5
GCA_005504235.1	2017	China	East Asia	ST11	ybt 9; ICEKp3	iuc 1	-	rmp 1; KpVP-1 (truncated),-	rmpA2_3-47%	-	KPC-2
GCA_005504295.1	2017	China	East Asia	ST11	ybt 9; ICEKp3	iuc 1	-	-	rmpA2_3-47%	CTX-M-65	KPC-2
GCA_005504305.1	2017	China	East Asia	ST11	ybt 9; ICEKp3	iuc 1	-	rmp 1; KpVP-1,-	rmpA2_3-47%	CTX-M-65;SHV-12	KPC-2
GCA_005504315.1	2017	China	East Asia	ST290	-	iuc 3	-	-	-	-	NDM-5
GCA_005504355.1	2017	China	East Asia	ST11	ybt 9; ICEKp3	iuc 1	-	-	rmpA2_9	CTX-M-14^	-
GCA_005504365.1	2017	China	East Asia	ST11	ybt 9; ICEKp3 (truncated)	iuc 1	-	rmp 1; KpVP-1,-	rmpA2_3-47%	CTX-M-65;SHV-12	KPC-2
GCA_005853785.1	2016	China	East Asia	ST11	ybt 9; ICEKp3	iuc 1	-	-	rmpA2_9	CTX-M-65	KPC-2
GCA_005854025.1	2016	China	East Asia	ST11	ybt 9; ICEKp3	iuc 1	-	-	rmpA2_2*-54%	CTX-M-65	KPC-2
GCA_005854245.1	2016	China	East Asia	ST11	ybt 9; ICEKp3	iuc 1	-	-	rmpA2_9	CTX-M-65	KPC-2
GCA_005885775.1	2016	United Kingdom	Europe	ST15	ybt 16; ICEKp12	iuc 1 (truncated)	-	-	rmpA2_9	CTX-M-15	NDM-1
GCA_005944305.1	2019	United Kingdom	Europe	ST147	ybt 9; ICEKp3 (truncated)	iuc 1 (truncated)	-	rmp 1; KpVP-1	rmpA2_6*-47%	CTX-M-15	NDM-1
GCA_006130105.1	2015	China	East Asia	ST65	ybt 15; ICEKp11	iuc 1	iro 1	rmp 1; KpVP-1 (truncated),-	rmpA2_6-60%	-	KPC-2
GCA_006130515.1	2015	China	East Asia	ST268	ybt 0; ICEKp10	iuc 1	iro 1	rmp 1; KpVP-1,-	rmpA2_8*	CTX-M-15	KPC-2
GCA_006131215.1	2015	China	East Asia	ST23-1LV	ybt 1; ICEKp10	iuc 1	iro 1	rmp 1; KpVP-1,-	rmpA2_8-60%	CTX-M-15	KPC-2
GCA_006131335.1	2015	China	East Asia	ST86	ybt 22; ICEKp12	iuc 1	iro 1	rmp 1; KpVP-1,-	rmpA2_4-34%	-	KPC-2
GCA_006131345.1	2015	China	East Asia	ST268	ybt 0; ICEKp10	iuc 1	iro 1	rmp 1; KpVP-1,-	rmpA2_8*	CTX-M-15	KPC-2
GCA_006304565.1	2018	China	East Asia	ST11	ybt 9; ICEKp3	iuc 1	-	-	rmpA2_3-47%	CTX-M-65;SHV-12	KPC-2
GCA_006349165.1	2018	China	East Asia	ST15	ybt 16; ICEKp12	iuc 1	-	-	rmpA2_9	CTX-M-15	OXA-232
GCA_006349175.1	2018	China	East Asia	ST15	ybt 16; ICEKp12	iuc 1	-	-	rmpA2_9	CTX-M-15	OXA-232
GCA_006349195.1	2018	China	East Asia	ST15	ybt 16; ICEKp12	iuc 1	-	-	rmpA2_9	CTX-M-15	OXA-232
GCA_006349205.1	2018	China	East Asia	ST15	ybt 16; ICEKp12	iuc 1	-	-	rmpA2_9	CTX-M-15	OXA-232
GCA_006349225.1	2018	China	East Asia	ST15	ybt 16; ICEKp12	iuc 1	-	-	rmpA2_9	CTX-M-15	OXA-232
GCA_006349245.1	2018	China	East Asia	ST15	ybt 16; ICEKp12	iuc 1	-	-	rmpA2_9	CTX-M-15	OXA-232
GCA_006349275.1	2018	China	East Asia	ST15	ybt 16; ICEKp12	iuc 1	-	-	rmpA2_9	CTX-M-15	OXA-232
GCA_006349315.1	2018	China	East Asia	ST15	ybt 16; ICEKp12	iuc 1	-	-	rmpA2_9	CTX-M-15	OXA-232
GCA_006494895.1	2018	China	East Asia	ST11	ybt 9; ICEKp3	iuc 1	-	rmp 1; KpVP-1	rmpA2_3-47%	CTX-M-65;SHV-12	KPC-2
GCA_006494915.1	2017	China	East Asia	ST11	ybt 9; ICEKp3	iuc 1	-	-	rmpA2_9	CTX-M-65	KPC-2
GCA_006542115.2	2008	France	Europe	ST23	ybt 1; ICEKp10	iuc 1	iro 1	rmp 1; KpVP-1 (truncated)	rmpA2_6-60%	-	-
GCA_006681765.1	2016	China	East Asia	ST660	ybt 5; ICEKp6	iuc 1	-	-	rmpA2_6-60%	SHV-5^	-
GCA_006965405.3	2016	China	East Asia	ST35	ybt 2; ICEKp1	-	iro 3 (truncated)	rmp 3; ICEKp1 (truncated)	-	CTX-M-15	-
GCA_007096915.1	2014	Russia	Europe	ST147	-	iuc 1	-	-	-	CTX-M-15	OXA-48
GCA_007096935.1	2016	Russia	Europe	ST23	ybt 1; ICEKp10	iuc 1	iro 1	rmp 1; KpVP-1,-	rmpA2_6*-47%	-	-
GCA_007097025.1	2014	Russia	Europe	ST23	ybt 1; ICEKp10	iuc 1	iro 1	rmp 1; KpVP-1,-	rmpA2_5*-54%	-	-
GCA_007097045.1	2013	Russia	Europe	ST23	ybt 1; ICEKp10	iuc 1	iro 1	rmp 1; KpVP-1,-	rmpA2_5-54%	-	-
GCA_007115145.1	2018	China	East Asia	ST11	ybt 9; ICEKp3	iuc 1	iro 1	rmp 1; KpVP-1 (truncated),-	rmpA2_3-47%	CTX-M-65;SHV-12	KPC-2
GCA_007115205.1	2018	China	East Asia	ST11	ybt 9; ICEKp3	iuc 1	-	-	rmpA2_8-60%	CTX-M-65	KPC-2
GCA_007115215.1	2018	China	East Asia	ST11	ybt 9; ICEKp3	iuc 1	-	-	rmpA2_8-60%	CTX-M-65	KPC-2
GCA_007115235.1	2019	China	East Asia	ST11	ybt 9; ICEKp3	iuc 1	-	-	rmpA2_8-60%	CTX-M-65	KPC-2
GCA_007115275.1	2019	China	East Asia	ST11	ybt 9; ICEKp3	iuc 1	-	-	rmpA2_8-60%	CTX-M-65	KPC-2
GCA_007115325.1	2019	China	East Asia	ST11	ybt 9; ICEKp3	iuc 1	-	-	rmpA2_8-60%	CTX-M-65	KPC-2
GCA_007115355.1	2018	China	East Asia	ST11	ybt 9; ICEKp3	iuc 1	-	-	rmpA2_8-60%	CTX-M-65	KPC-2
GCA_007115365.1	2018	China	East Asia	ST11	ybt 9; ICEKp3	iuc 1	-	-	rmpA2_8-60%	CTX-M-65	KPC-2
GCA_007115385.1	2018	China	East Asia	ST11	ybt 9; ICEKp3	iuc 1	-	-	rmpA2_8-60%	CTX-M-65	KPC-2
GCA_007115395.1	2018	China	East Asia	ST11	ybt 9; ICEKp3	iuc 1	iro 1	rmp 1; KpVP-1 (truncated),-	rmpA2_3-47%	CTX-M-65;SHV-12	KPC-2
GCA_007115435.1	2018	China	East Asia	ST11	ybt 9; ICEKp3	iuc 1	iro 1	rmp 1; KpVP-1 (truncated),-	rmpA2_3-47%	CTX-M-65;SHV-12	KPC-2
GCA_007115465.1	2018	China	East Asia	ST11	ybt 9; ICEKp3	iuc 1	iro 1	rmp 1; KpVP-1 (truncated),-	rmpA2_3-47%	CTX-M-65;SHV-12	KPC-2
GCA_007115475.1	2018	China	East Asia	ST11	ybt 9; ICEKp3	iuc 1	iro 1	rmp 1; KpVP-1 (truncated),-	rmpA2_3-47%	CTX-M-65;SHV-12	KPC-2
GCA_007115485.1	2018	China	East Asia	ST11	ybt 9; ICEKp3	iuc 1	iro 1	rmp 1; KpVP-1 (truncated),-	rmpA2_3-47%	CTX-M-65;SHV-12	KPC-2
GCA_007115515.1	2019	China	East Asia	ST11	ybt 9; ICEKp3	iuc 1	iro 1	rmp 1; KpVP-1 (truncated),-	rmpA2_3-47%	CTX-M-65;SHV-12	KPC-2
GCA_007115565.1	2018	China	East Asia	ST11	ybt 9; ICEKp3	iuc 1	-	rmp 1; KpVP-1 (truncated)	rmpA2_3-47%	CTX-M-65	KPC-2
GCA_007115575.1	2019	China	East Asia	ST11	ybt 9; ICEKp3	iuc 1	-	-	rmpA2_8-60%	CTX-M-65	KPC-2
GCA_007115595.1	2019	China	East Asia	ST11	ybt 9; ICEKp3	iuc 1	-	-	rmpA2_8-60%	CTX-M-65	KPC-2
GCA_007954805.1	2017	China	East Asia	ST11	ybt 9; ICEKp3	iuc 1	-	rmp 1; KpVP-1,-	rmpA2_3-47%	CTX-M-65	KPC-2
GCA_007954815.1	2018	China	East Asia	ST11	ybt 9; ICEKp3	iuc 1	-	rmp 1; KpVP-1,-	rmpA2_3-47%	CTX-M-65	KPC-2
GCA_007954825.1	2017	China	East Asia	ST11	ybt 9; ICEKp3	iuc 1	-	rmp 1; KpVP-1,-	rmpA2_3-47%	CTX-M-65	KPC-2
GCA_007954845.1	2017	China	East Asia	ST11	ybt 9; ICEKp3	iuc 1	-	rmp 1; KpVP-1 (truncated),-	rmpA2_3-47%	CTX-M-65	KPC-2
GCA_007954905.1	2018	China	East Asia	ST11	ybt 9; ICEKp3	iuc 1	-	rmp 1; KpVP-1,-	rmpA2_3-47%	CTX-M-65	KPC-2
GCA_007954925.2	2017	China	East Asia	ST11	ybt 9; ICEKp3	iuc 1	-	-	rmpA2_3-47%	CTX-M-65;SHV-12	KPC-2
GCA_007954935.1	2017	China	East Asia	ST11	ybt 9; ICEKp3	iuc 1	-	-	rmpA2_3-47%	CTX-M-65	KPC-2
GCA_007954945.1	2017	China	East Asia	ST11	ybt 9; ICEKp3	iuc 1	-	rmp 1; KpVP-1,-	rmpA2_3-47%	CTX-M-65	KPC-2
GCA_007954995.1	2017	China	East Asia	ST11	ybt 9; ICEKp3	iuc 1	-	-	rmpA2_3-47%	CTX-M-65	KPC-2
GCA_007955015.2	2017	China	East Asia	ST11	ybt 9; ICEKp3	iuc 1	-	rmp 1; KpVP-1	rmpA2_3-47%	CTX-M-65;SHV-12	KPC-2
GCA_007955045.1	2017	China	East Asia	ST11	ybt 9; ICEKp3	iuc 1	-	rmp 1; KpVP-1,-	rmpA2_3-47%	CTX-M-65	KPC-2
GCA_007955055.1	2017	China	East Asia	ST11	ybt 9; ICEKp3	iuc 1	-	rmp 1; KpVP-1,-	rmpA2_3-47%	CTX-M-65	KPC-2
GCA_007955065.1	2018	China	East Asia	ST11	ybt 9; ICEKp3	iuc 1	-	rmp 1; KpVP-1,-	rmpA2_3-47%	CTX-M-65	KPC-2
GCA_007955095.1	2018	China	East Asia	ST11	ybt 9; ICEKp3	iuc 1	-	rmp 1; KpVP-1,-	rmpA2_3-47%	CTX-M-65	KPC-2
GCA_007955105.2	2017	China	East Asia	ST11	ybt 9; ICEKp3	iuc 1	-	rmp 1; KpVP-1	rmpA2_3-47%	CTX-M-65;SHV-12	KPC-2
GCA_007955155.1	2017	China	East Asia	ST11	ybt 9; ICEKp3	iuc 1	-	rmp 1; KpVP-1,-	rmpA2_3-47%	CTX-M-65	KPC-2
GCA_007955175.1	2017	Russia	Europe	ST268	ybt 0; ICEKp10	iuc 1,iuc 1	iro 1,iro 1	rmp 1; KpVP-1,rmp 1; KpVP-1,-,-	rmpA2_8*,rmpA2_8*	CTX-M-3;CTX-M-3	-
GCA_007955185.1	2017	Russia	Europe	ST23	ybt 1; ICEKp10	iuc 1,iuc 1	iro 1	rmp 1; KpVP-1,-,-	rmpA2_8-60%,rmpA2_8-60%	CTX-M-15;CTX-M-15	-
GCA_007955215.1	2017	Russia	Europe	ST23	ybt 1; ICEKp10	iuc 1,iuc 1	iro 1	rmp 1; KpVP-1,-,-	rmpA2_8-60%,rmpA2_8-60%	CTX-M-15	-
GCA_007955245.1	2017	Russia	Europe	ST23	ybt 1; ICEKp10	iuc 1,iuc 1	iro 1	rmp 1; KpVP-1,-,-	rmpA2_8-60%,rmpA2_8-60%	CTX-M-15	-
GCA_007955285.1	2017	Russia	Europe	ST23	ybt 1; ICEKp10	iuc 1,iuc 1	iro 1,iro 1	rmp 1; KpVP-1,rmp 1; KpVP-1,-,-	rmpA2_8-60%,rmpA2_8-60%	CTX-M-15;CTX-M-15	-
GCA_007955295.1	2017	Russia	Europe	ST6558	ybt 18; ICEKp15	-	-	-	-	-	-
GCA_007955345.1	2017	Russia	Europe	ST23	ybt 1; ICEKp10	iuc 1,iuc 1	iro 1	rmp 1; KpVP-1,-,-	rmpA2_5-54%,rmpA2_5-54%	-	-
GCA_007997445.1	2019	China	East Asia	ST11	ybt 9; ICEKp3	iuc 1	-	-	rmpA2_8-60%	CTX-M-65	KPC-2
GCA_007997455.1	2019	China	East Asia	ST11	ybt 9; ICEKp3	iuc 1	-	-	rmpA2_8-60%	CTX-M-65	KPC-2
GCA_007997465.1	2018	China	East Asia	ST11	ybt 9; ICEKp3	iuc 1	-	-	rmpA2_8-60%	CTX-M-65	KPC-2
GCA_007997475.1	2018	China	East Asia	ST11	ybt 9; ICEKp3	iuc 1	-	-	rmpA2_8-60%	CTX-M-65	KPC-2
GCA_007997485.1	2019	China	East Asia	ST11	ybt 9; ICEKp3	iuc 1	-	-	rmpA2_8-60%	CTX-M-65	KPC-2
GCA_007997545.1	2019	China	East Asia	ST11	ybt 9; ICEKp3	iuc 1	-	-	rmpA2_8-60%	CTX-M-65	KPC-2
GCA_007997555.1	2019	China	East Asia	ST11	ybt 9; ICEKp3	iuc 1	-	-	rmpA2_8-60%	CTX-M-65	KPC-2
GCA_007997575.1	2019	China	East Asia	ST11	ybt 9; ICEKp3	iuc 1	-	-	rmpA2_8-60%	CTX-M-65	KPC-2
GCA_007997605.1	2018	China	East Asia	ST11	ybt 9; ICEKp3	iuc 1	iro 1 (incomplete)	rmp 1; KpVP-1,-	rmpA2_3-47%	CTX-M-65	KPC-2
GCA_007997655.1	2018	China	East Asia	ST11	ybt 9; ICEKp3 (truncated)	iuc 1	iro 1	rmp 1; KpVP-1 (truncated),-	rmpA2_3-47%	CTX-M-65;SHV-12	KPC-2
GCA_007997665.1	2019	China	East Asia	ST11	ybt 9; ICEKp3	iuc 1	-	rmp 1; KpVP-1 (truncated)	rmpA2_3-47%	CTX-M-65	KPC-2
GCA_007997675.1	2018	China	East Asia	ST11	ybt 9; ICEKp3 (truncated)	iuc 1	iro 1	rmp 1; KpVP-1 (truncated),-	rmpA2_3-47%	CTX-M-65;SHV-12	KPC-2
GCA_007997705.1	2018	China	East Asia	ST11	ybt 9; ICEKp3	iuc 1	iro 1	rmp 1; KpVP-1 (truncated),-	rmpA2_3-47%	CTX-M-65;SHV-12	KPC-2
GCA_007997745.1	2018	China	East Asia	ST11	ybt 9; ICEKp3	iuc 1	iro 1	rmp 1; KpVP-1 (truncated),-	rmpA2_3-47%	CTX-M-65;SHV-12	KPC-2
GCA_007997755.1	2018	China	East Asia	ST11	ybt 9; ICEKp3	iuc 1 (incomplete)	iro 1	rmp 1; KpVP-1 (truncated),-	rmpA2_3-47%	CTX-M-65;SHV-12	KPC-2
GCA_007997765.1	2018	China	East Asia	ST11	ybt 9; ICEKp3	iuc 1	iro 1	rmp 1; KpVP-1 (truncated),-	rmpA2_3-47%	CTX-M-65;SHV-12	KPC-2
GCA_007997795.1	2018	China	East Asia	ST11	ybt 9; ICEKp3 (truncated)	iuc 1	iro 1	rmp 1; KpVP-1 (truncated),-	rmpA2_3-47%	CTX-M-65;SHV-12	KPC-2
GCA_007997815.1	2018	China	East Asia	ST11	ybt 9; ICEKp3	iuc 1	-	rmp 1; KpVP-1,-	rmpA2_3-47%	CTX-M-65	KPC-2
GCA_007997875.1	2019	China	East Asia	ST11	ybt 9; ICEKp3	iuc 1	-	-	rmpA2_8-60%	CTX-M-65	KPC-2
GCA_007997885.1	2018	China	East Asia	ST11	ybt 9; ICEKp3	iuc 1	-	rmp 1; KpVP-1 (truncated)	rmpA2_3-47%	CTX-M-65	KPC-2
GCA_007997915.1	2019	China	East Asia	ST11	ybt 9; ICEKp3	iuc 1	-	-	rmpA2_8-60%	CTX-M-65	KPC-2
GCA_007997945.1	2019	China	East Asia	ST11	ybt 9; ICEKp3	iuc 1	-	-	rmpA2_8-60%	CTX-M-65	KPC-2
GCA_007997975.1	2019	China	East Asia	ST11	ybt 9; ICEKp3	iuc 1	-	-	rmpA2_8-60%	CTX-M-65	KPC-2
GCA_007997995.1	2019	China	East Asia	ST11	ybt 9; ICEKp3	iuc 1	-	-	rmpA2_8-60%	CTX-M-65	KPC-2
GCA_008087355.1	2015	China	East Asia	ST660	ybt 5; ICEKp6	iuc 1	iro 1	rmp 1; KpVP-1 (truncated),-	rmpA2_6-60%	TEM-116^	-
GCA_008087375.1	2016	China	East Asia	ST660	ybt 5; ICEKp6	iuc 1	-	-	rmpA2_6-60%	SHV-5^	-
GCA_008274175.1	2015	Russia	Europe	ST23	ybt 1; ICEKp10	iuc 1	iro 1	rmp 1; KpVP-1,-	rmpA2_5-54%	-	-
GCA_008274195.1	2013	Russia	Europe	ST23	ybt 1; ICEKp10	iuc 1	iro 1	rmp 1; KpVP-1,-	rmpA2_8-60%	CTX-M-15	OXA-48
GCA_008320705.1	2018	China	East Asia	ST29	ybt 9; ICEKp3	iuc 1	iro 1	rmp 1; KpVP-1,-	rmpA2_8-60%	-	NDM-5
GCA_008374385.1	2018	France	Europe	ST11	ybt 9; ICEKp3	iuc 1	-	-	rmpA2_3-47%	CTX-M-65	KPC-2
GCA_008374875.1	2018	France	Europe	ST101	ybt 9; ICEKp3	iuc 1	-	-	-	-	KPC-2
GCA_008375045.1	2018	France	Europe	ST11	ybt 9; ICEKp3	iuc 1	-	-	-	CTX-M-3;CTX-M-65	KPC-2
GCA_008572715.1	2013	Singapore	Southeast Asia	ST65	ybt 17; ICEKp10	iuc 1	iro 1	rmp 1; KpVP-1 (truncated),-	rmpA2_5-54%	-	KPC-2
GCA_008572725.1	2013	Singapore	Southeast Asia	ST65	ybt 17; ICEKp10	iuc 1	iro 1	rmp 1; KpVP-1 (truncated),-	rmpA2_6-60%	-	KPC-2
GCA_008572735.1	2014	Singapore	Southeast Asia	ST65	ybt 17; ICEKp10	iuc 1	iro 1	rmp 1; KpVP-1 (truncated)	rmpA2_6*-60%	-	KPC-2
GCA_008572745.1	2013	Singapore	Southeast Asia	ST65	ybt 17; ICEKp10	iuc 1	iro 1	rmp 1; KpVP-1 (truncated),-	rmpA2_6-60%	-	KPC-2
GCA_008572755.1	2014	Singapore	Southeast Asia	ST65	ybt 17; ICEKp10	iuc 1	iro 1	rmp 1; KpVP-1 (truncated)	-	-	KPC-2
GCA_008572815.1	2013	Singapore	Southeast Asia	ST65	ybt 17; ICEKp10	iuc 1	iro 1	rmp 1; KpVP-1 (truncated),-	rmpA2_6-60%	-	KPC-2
GCA_008572825.1	2013	Singapore	Southeast Asia	ST65	ybt 17; ICEKp10	iuc 1	iro 1	rmp 1; KpVP-1 (truncated),-	rmpA2_6-60%	-	KPC-2
GCA_008572835.1	2013	Singapore	Southeast Asia	ST65	ybt 17; ICEKp10	iuc 1	iro 1	rmp 1; KpVP-1 (truncated)	rmpA2_6-60%	-	KPC-2
GCA_008572845.1	2013	Singapore	Southeast Asia	ST65	ybt 17; ICEKp10	iuc 1	iro 1	rmp 1; KpVP-1 (truncated),-	rmpA2_6-60%	-	KPC-2
GCA_008572855.1	2015	Singapore	Southeast Asia	ST86	ybt 9; ICEKp3	iuc 1	-	rmp 1; KpVP-1 (incomplete)	-	-	KPC-2
GCA_008572915.1	2014	Singapore	Southeast Asia	ST86	ybt 9; ICEKp3	iuc 1	iro 1	rmp 1; KpVP-1 (truncated)	-	-	KPC-2
GCA_008572935.1	2014	Singapore	Southeast Asia	ST893	ybt 19; ICEKp16	iuc 1	iro 1	rmp 1; KpVP-1	rmpA2_8*	CTX-M-15	KPC-2
GCA_008572945.1	2014	Singapore	Southeast Asia	ST23	ybt 1; ICEKp10	iuc 1	iro 1	rmp 1; KpVP-1 (truncated)	-	-	KPC-2
GCA_008572955.1	2014	Singapore	Southeast Asia	ST420	ybt 9; ICEKp3	iuc 1	iro 1	rmp 1; KpVP-1 (truncated)	rmpA2_5-54%	-	KPC-2
GCA_008572965.1	2014	Singapore	Southeast Asia	ST23	ybt 1; ICEKp10	iuc 1	iro 1	rmp 1; KpVP-1 (incomplete),-	rmpA2_5*-54%	-	KPC-2
GCA_008573005.1	2014	Singapore	Southeast Asia	ST23	ybt 1; ICEKp10 (truncated)	iuc 1	iro 1	rmp 1; KpVP-1 (truncated)	rmpA2_8*-19%	-	KPC-2
GCA_008573035.1	2013	Singapore	Southeast Asia	ST23	ybt 1; ICEKp10	iuc 1	iro 1	rmp 1; KpVP-1	rmpA2_6-60%	-	KPC-2
GCA_008573055.1	2013	Singapore	Southeast Asia	ST23	ybt 1; ICEKp10	iuc 1	iro 1	rmp 1; KpVP-1 (truncated)	rmpA2_6-60%	-	KPC-2
GCA_008630125.1	2013	China	East Asia	ST25	-	iuc 3	-	-	-	SHV-12	NDM-1
GCA_008630175.1	2013	China	East Asia	ST25	-	iuc 3	-	-	-	SHV-31^	NDM-1
GCA_008630195.1	2013	China	East Asia	ST25	-	iuc 3	-	-	-	-	NDM-1
GCA_008630255.1	2013	China	East Asia	ST25	-	iuc 3	-	-	-	-	NDM-1
GCA_008632765.1	2013	China	East Asia	ST25	-	iuc 3	-	-	-	SHV-31^	NDM-1
GCA_008634545.1	2017	China	East Asia	ST15	ybt 16; ICEKp12	iuc 1	-	-	rmpA2_9	CTX-M-15	OXA-232
GCA_008634555.1	2016	China	East Asia	ST15	ybt 16; ICEKp12	iuc 1	-	-	rmpA2_9	CTX-M-15	OXA-232
GCA_008634565.1	2017	China	East Asia	ST15	ybt 16; ICEKp12	iuc 1	-	-	rmpA2_9	CTX-M-15	OXA-232
GCA_008634585.1	2017	China	East Asia	ST15	ybt 16; ICEKp12	iuc 1	-	-	rmpA2_9	CTX-M-15	OXA-232
GCA_008634595.1	2017	China	East Asia	ST15	ybt 16; ICEKp12	iuc 1	-	-	rmpA2_9	CTX-M-15	OXA-232
GCA_008634675.1	2016	China	East Asia	ST15	ybt 16; ICEKp12	iuc 1	-	-	rmpA2_9	CTX-M-15	OXA-232
GCA_008634705.1	2016	China	East Asia	ST15	ybt 16; ICEKp12	iuc 1	-	-	rmpA2_9*-34%	CTX-M-15	OXA-232
GCA_008634715.1	2015	China	East Asia	ST15	ybt 16; ICEKp12	iuc 1	-	-	rmpA2_9	CTX-M-15	OXA-232
GCA_008634725.1	2016	China	East Asia	ST15	ybt 16; ICEKp12	iuc 1	-	-	rmpA2_9	CTX-M-15	OXA-232
GCA_008634755.1	2016	China	East Asia	ST15	ybt 16; ICEKp12	iuc 1	-	-	rmpA2_9*-39%	CTX-M-15	OXA-232
GCA_008634795.1	2015	China	East Asia	ST15	ybt 16; ICEKp12	iuc 1	-	-	rmpA2_9	CTX-M-15	OXA-232
GCA_008728695.1	2018	China	East Asia	ST11	ybt 9; ICEKp3	iuc 1	-	rmp 1; KpVP-1	rmpA2_3-47%	CTX-M-65;SHV-12	KPC-2
GCA_008756805.1	2016	China	East Asia	ST23	ybt 1; ICEKp10 (truncated)	iuc 1	iro 1	rmp 1; KpVP-1,-	rmpA2_5-54%	-	-
GCA_008756815.1	2016	China	East Asia	ST700	ybt 2; ICEKp1	iuc 3	iro 3 (truncated)	rmp 3; ICEKp1	-	-	-
GCA_008756855.1	2016	China	East Asia	ST23	ybt 1; ICEKp10	iuc 1	iro 1	rmp 1; KpVP-1,-	rmpA2_3-47%	-	-
GCA_008756865.1	2016	China	East Asia	ST23	ybt 8; ICEKp3 (truncated)	iuc 1	iro 1	-	-	-	-
GCA_008756885.1	2016	China	East Asia	ST86	-	iuc 1	iro 1	rmp 1; KpVP-1,-	rmpA2_6-60%	-	-
GCA_008756915.1	2016	China	East Asia	ST412	-	iuc 1	iro 1	rmp 1; KpVP-1,-	rmpA2_8*	-	-
GCA_008830445.1	2017	China	East Asia	ST65	ybt 17; ICEKp10 (truncated)	iuc 1	iro 1	rmp 1; KpVP-1 (truncated),-	rmpA2_6*-47%	-	-
GCA_008830485.1	2017	China	East Asia	ST660	ybt 10; ICEKp4 (truncated)	iuc 1	-	-	rmpA2_6*-47%	-	KPC-2
GCA_008830495.1	2017	China	East Asia	ST268	ybt 20; ICEKp10	iuc 1	iro 1	rmp 1; KpVP-1,-	rmpA2_8*	-	-
GCA_008830505.1	2017	China	East Asia	ST23	ybt 1; ICEKp10	iuc 1	iro 1	rmp 1; KpVP-1,-	rmpA2_6-60%	-	-
GCA_008830545.1	2017	China	East Asia	ST86	ybt 5; ICEKp6 (truncated)	iuc 1	iro 1	rmp 1; KpVP-1,-	rmpA2_9	-	-
GCA_008830555.1	2017	China	East Asia	ST23	ybt 1; ICEKp10	iuc 1	iro 1	rmp 1; KpVP-1,-	rmpA2_5-54%	-	-
GCA_008830585.1	2016	China	East Asia	ST15	ybt 14; ICEKp12	iuc 1	-	-	rmpA2_8-60%	-	KPC-2
GCA_008830595.1	2016	China	East Asia	ST268	ybt 0; ICEKp10	iuc 1	iro 1	rmp 1; KpVP-1,-	rmpA2_8*	-	KPC-2
GCA_008830605.1	2015	China	East Asia	ST660	ybt 10; ICEKp4	iuc 1	-	-	rmpA2_6*-55%	-	KPC-2
GCA_008830645.1	2015	China	East Asia	ST1660	ybt 1; ICEKp10 (truncated)	iuc 1	iro 1	rmp 1; KpVP-1,-	rmpA2_5*-54%	CTX-M-3	KPC-2
GCA_008830725.1	2016	China	East Asia	ST15	ybt 14; ICEKp12	iuc 1	-	-	rmpA2_8-60%	-	KPC-2
GCA_008867305.1	2018	China	East Asia	ST11	ybt 9; ICEKp3	iuc 1	-	-	rmpA2_8*	CTX-M-15;CTX-M-65	KPC-2
GCA_008867505.1	2018	China	East Asia	ST11	ybt 9; ICEKp3	iuc 1	-	rmp 1; KpVP-1,-	rmpA2_3-47%	CTX-M-65	KPC-2
GCA_009184885.1	2018	Japan	East Asia	ST29	ybt 9; ICEKp3	iuc 1	iro 1	rmp 1; KpVP-1,-	rmpA2_3-47%	-	-
GCA_009497695.1	2009	China	East Asia	ST23	ybt 2; ICEKp1	iuc 1	iro 1,iro 3	rmp 3; ICEKp1 (truncated),rmp 1; KpVP-1	rmpA2_3-47%	-	-
GCA_009497755.1	2014	China	East Asia	ST1265	ybt 1; ICEKp10	iuc 1	iro 1	rmp 1; KpVP-1	rmpA2_8-60%	-	KPC-2
GCA_009600585.1	2015	South Korea	East Asia	ST147	-	iuc 3	-	-	-	-	-
GCA_009600615.1	2015	South Korea	East Asia	ST147	-	iuc 3	-	-	-	-	-
GCA_009601745.1	2013	USA	North America	ST5473-1LV	ybt 9; ICEKp3	iuc 2A	iro unknown	rmp 2A; plasmid/chr (truncated)	-	-	-
GCA_009646305.1	2018/2019	Romania	Europe	ST45	ybt 10; ICEKp4	iuc 3	-	-	-	CTX-M-15	-
GCA_009661175.1	2018	Russia	Europe	ST307	ybt 10; ICEKp4	iuc 1	-	-	-	CTX-M-15	OXA-48
GCA_009661215.1	2018	Russia	Europe	ST395	ybt 14; ICEKp12	iuc 1	-	-	-	CTX-M-15	OXA-48
GCA_009661385.1	2017	Russia	Europe	ST307	ybt 10; ICEKp4	iuc 1	-	-	-	CTX-M-15	OXA-48
GCA_009661425.1	2017	Russia	Europe	ST395	ybt 16; ICEKp12	iuc 1	-	-	-	-	OXA-48
GCA_009661475.2	2017	Russia	Europe	ST377	ybt 13; ICEKp2 (truncated)	iuc 1	-	-	rmpA2_8*-59%	CTX-M-15	OXA-48
GCA_009661555.1	2017	Russia	Europe	ST395	ybt 16; ICEKp12	iuc 1	-	-	-	CTX-M-15	OXA-48
GCA_009661575.1	2017	Russia	Europe	ST23	ybt 9; ICEKp3	iuc 1	-	rmp unknown,-,-	rmpA2_8*	-	OXA-48
GCA_009661585.1	2017	Russia	Europe	ST395	ybt 16; ICEKp12	-	iro 1	rmp 1; KpVP-1 (truncated)	-	CTX-M-15	-
GCA_009661655.1	2017	Russia	Europe	ST23	ybt 9; ICEKp3	iuc 1	-	rmp unknown,-,-	rmpA2_8*	CTX-M-55	-
GCA_009661805.2	2017	Russia	Europe	ST147	-	iuc 1	-	-	rmpA2_8*-41%	CTX-M-15	OXA-48
GCA_009684575.1	2016	China	East Asia	ST11	ybt 9; ICEKp3	iuc 1	-	rmp 1; KpVP-1	rmpA2_3-47%	CTX-M-65;SHV-12	KPC-2
GCA_009721355.1	2017	China	East Asia	ST11	ybt 9; ICEKp3	iuc 1	-	rmp 1; KpVP-1,-	rmpA2_3-47%	CTX-M-65	KPC-2
GCA_009721445.1	2017	China	East Asia	ST11	ybt 9; ICEKp3 (truncated)	iuc 1	-	rmp 1; KpVP-1,-	rmpA2_3-47%	CTX-M-65;SHV-129*?	KPC-2
GCA_009721455.1	2017	China	East Asia	ST11	ybt 9; ICEKp3	iuc 1	-	rmp 1; KpVP-1,-	rmpA2_3-47%	CTX-M-65	KPC-2
GCA_009721485.1	2017	China	East Asia	ST11	ybt 9; ICEKp3	iuc 1	-	-	rmpA2_9	CTX-M-14^	KPC-2
GCA_009721495.1	2017	China	East Asia	ST11	ybt 9; ICEKp3	iuc 1	-	-,-	rmpA2_3-47%	CTX-M-65	KPC-2
GCA_009721505.1	2017	China	East Asia	ST11	ybt 9; ICEKp3	iuc 1	-	rmp 1; KpVP-1,-	rmpA2_3-47%	CTX-M-65	KPC-2
GCA_009721545.1	2017	China	East Asia	ST11	ybt 9; ICEKp3	iuc 1	-	rmp 1; KpVP-1,-	rmpA2_3-47%	CTX-M-65	KPC-2
GCA_009721555.1	2017	China	East Asia	ST11	ybt 9; ICEKp3	iuc 1	-	rmp unknown	rmpA2_3-47%	CTX-M-65	KPC-2
GCA_009721685.1	2017	China	East Asia	ST11	ybt 9; ICEKp3	iuc 1	iro 1	rmp 1; KpVP-1 (truncated),-	rmpA2_3-47%	CTX-M-65;SHV-12	KPC-2
GCA_009721705.1	2017	China	East Asia	ST11	ybt 9; ICEKp3	iuc 1	-	rmp 1; KpVP-1,-	rmpA2_3-47%	CTX-M-65	KPC-2
GCA_009721725.1	2017	China	East Asia	ST11	ybt 9; ICEKp3	iuc 1	-	-	rmpA2_9	CTX-M-147*	KPC-2
GCA_009721735.1	2017	China	East Asia	ST11	ybt 9; ICEKp3	iuc 1	-	rmp 1; KpVP-1,-	rmpA2_3-47%	CTX-M-65;SHV-129*?	KPC-2
GCA_009721745.1	2017	China	East Asia	ST11	ybt 9; ICEKp3	iuc 1	-	-	rmpA2_3-47%	CTX-M-65	KPC-2
GCA_009721785.1	2017	China	East Asia	ST11	ybt 9; ICEKp3	iuc 1	iro 1	rmp 1; KpVP-1 (truncated),-	rmpA2_3-47%	CTX-M-65;SHV-12	KPC-2
GCA_009721805.1	2017	China	East Asia	ST11	ybt 9; ICEKp3	iuc 1	-	rmp 1; KpVP-1,-	rmpA2_3-47%	CTX-M-65	KPC-2
GCA_009721825.1	2017	China	East Asia	ST11	ybt 9; ICEKp3	iuc 1	-	rmp 1; KpVP-1,-	rmpA2_3-47%	CTX-M-65;SHV-12^	KPC-2
GCA_009721835.1	2017	China	East Asia	ST11	ybt 9; ICEKp3	iuc 1	-	rmp 1; KpVP-1,-	rmpA2_3-47%	CTX-M-65	KPC-2
GCA_009721845.1	2017	China	East Asia	ST11	ybt 9; ICEKp3	iuc 1	-	-	rmpA2_3-47%	CTX-M-65	KPC-2
GCA_009721875.1	2017	China	East Asia	ST11	ybt 9; ICEKp3	iuc 1	-	rmp 1; KpVP-1,-	rmpA2_3-47%	CTX-M-65	KPC-2
GCA_009721885.1	2017	China	East Asia	ST11	ybt 9; ICEKp3	iuc 1	-	rmp 1; KpVP-1,-	rmpA2_3-47%	CTX-M-65;SHV-12	KPC-2
GCA_009721925.1	2017	China	East Asia	ST11	ybt 9; ICEKp3	iuc 1	-	rmp 1; KpVP-1,-	rmpA2_3-47%	CTX-M-65	KPC-2
GCA_009721945.1	2017	China	East Asia	ST11	ybt 9; ICEKp3	iuc 1	-	rmp 1; KpVP-1,-	rmpA2_3-47%	CTX-M-65	KPC-2
GCA_009721965.1	2017	China	East Asia	ST11	ybt 9; ICEKp3	iuc 1	-	rmp 1; KpVP-1,-	rmpA2_3-47%	CTX-M-65	KPC-2
GCA_009721975.1	2017	China	East Asia	ST11	ybt 9; ICEKp3	iuc 1	iro 1	rmp 1; KpVP-1 (truncated),-	rmpA2_3-47%	SHV-12	KPC-2
GCA_009722005.1	2017	China	East Asia	ST11	ybt 9; ICEKp3	iuc 1	-	rmp 1; KpVP-1,-	rmpA2_3-47%	CTX-M-65	KPC-2
GCA_009722025.1	2017	China	East Asia	ST11	ybt 9; ICEKp3	iuc 1	-	rmp 1; KpVP-1,-	rmpA2_3-47%	CTX-M-65	KPC-2
GCA_009722035.1	2017	China	East Asia	ST11	ybt 9; ICEKp3	iuc 1	-	-	rmpA2_9	CTX-M-14^	KPC-2
GCA_009722045.1	2017	China	East Asia	ST11	ybt 9; ICEKp3	iuc 1	-	-	rmpA2_4*-47%	-	KPC-2
GCA_009722055.1	2017	China	East Asia	ST11	ybt 9; ICEKp3	iuc 1	-	rmp unknown	rmpA2_3-47%	CTX-M-65	KPC-2
GCA_009722105.1	2017	China	East Asia	ST11	ybt 9; ICEKp3	iuc 1	-	rmp 1; KpVP-1,-	rmpA2_3-47%	CTX-M-65	KPC-2
GCA_009722125.1	2017	China	East Asia	ST11	ybt 9; ICEKp3	iuc 1	-	rmp 1; KpVP-1,-	rmpA2_3-47%	CTX-M-65	KPC-2
GCA_009722135.1	2016	China	East Asia	ST11	ybt 9; ICEKp3	iuc 1	-	rmp 1; KpVP-1,-	rmpA2_3-47%	CTX-M-65	KPC-2
GCA_009722145.1	2016	China	East Asia	ST11	ybt 9; ICEKp3	iuc 1	iro 1	rmp 1; KpVP-1 (truncated),-	rmpA2_3-47%	CTX-M-65	KPC-2
GCA_009722165.1	2016	China	East Asia	ST11	ybt 9; ICEKp3	iuc 1	-	rmp 1; KpVP-1,-	rmpA2_3-47%	CTX-M-65	KPC-2
GCA_009722205.1	2016	China	East Asia	ST11	ybt 9; ICEKp3	iuc 1	-	rmp 1; KpVP-1,-	rmpA2_3-47%	CTX-M-65	KPC-2
GCA_009722215.1	2016	China	East Asia	ST11	ybt 9; ICEKp3	iuc 1	-	rmp 1; KpVP-1,-	rmpA2_3-47%	CTX-M-65	KPC-2
GCA_009722225.1	2016	China	East Asia	ST11	ybt 9; ICEKp3	iuc 1	-	rmp 1; KpVP-1 (truncated)	rmpA2_3-47%	CTX-M-65	KPC-2
GCA_009722265.1	2016	China	East Asia	ST11	ybt 9; ICEKp3	iuc 1	-	rmp 1; KpVP-1,-	rmpA2_3-47%	CTX-M-65	KPC-2
GCA_009722285.1	2016	China	East Asia	ST11	ybt 9; ICEKp3	iuc 1	-	rmp 1; KpVP-1,-	rmpA2_3-47%	CTX-M-65	KPC-2
GCA_009722305.1	2016	China	East Asia	ST11	ybt 9; ICEKp3	iuc 1	-	-	rmpA2_9	CTX-M-14^	KPC-2
GCA_009722315.1	2016	China	East Asia	ST11	ybt 9; ICEKp3	iuc 1	-	rmp 1; KpVP-1,-	rmpA2_3-47%	CTX-M-65;SHV-129*?	KPC-2
GCA_009722335.1	2016	China	East Asia	ST11	ybt 9; ICEKp3	iuc 1	-	rmp 1; KpVP-1,-	rmpA2_3-47%	CTX-M-65	KPC-2
GCA_009722365.1	2016	China	East Asia	ST11	ybt 9; ICEKp3	iuc 1	-	rmp 1; KpVP-1,-	rmpA2_3-47%	CTX-M-65;SHV-12	KPC-2
GCA_009722385.1	2016	China	East Asia	ST11	ybt 9; ICEKp3	iuc 1	-	rmp 1; KpVP-1,-	rmpA2_3-47%	CTX-M-65;SHV-12	KPC-2
GCA_009722425.1	2016	China	East Asia	ST11	ybt 9; ICEKp3	iuc 1	-	-	rmpA2_2-54%	CTX-M-65	KPC-2
GCA_009722515.1	2015	China	East Asia	ST11	ybt 9; ICEKp3	iuc 1	-	rmp 1; KpVP-1,-	rmpA2_3-47%	CTX-M-65	KPC-2
GCA_009722535.1	2015	China	East Asia	ST11	ybt 9; ICEKp3	iuc 1	-	-	rmpA2_6-60%	CTX-M-147*	KPC-2
GCA_009722585.1	2015	China	East Asia	ST11	ybt 9; ICEKp3	iuc 1	iro 1	rmp 1; KpVP-1 (truncated)	rmpA2_3-47%	CTX-M-65;SHV-12	KPC-2
GCA_009722845.1	2015	China	East Asia	ST11	ybt 9; ICEKp3	iuc 5	-	-	-	CTX-M-65	KPC-2
GCA_009722875.1	2015	China	East Asia	ST11	ybt 9; ICEKp3	iuc 5	-	-	-	CTX-M-65	KPC-2
GCA_009723315.1	2014	China	East Asia	ST11	ybt 9; ICEKp3	iuc 1	-	-	rmpA2_2-54%	CTX-M-14^	KPC-2
GCA_009723345.1	2014	China	East Asia	ST11	ybt 9; ICEKp3	iuc 1	-	-	rmpA2_2*-54%	-	KPC-2
GCA_009723505.1	2014	China	East Asia	ST11	ybt 9; ICEKp3	iuc 1	-	-	rmpA2_2-54%	-	KPC-2
GCA_009723605.1	2014	China	East Asia	ST11	ybt 9; ICEKp3	iuc 1	-	-	rmpA2_9	-	KPC-2
GCA_009723615.1	2014	China	East Asia	ST11	ybt 9; ICEKp3	iuc 1	-	-	rmpA2_9	-	KPC-2
GCA_009723625.1	2014	China	East Asia	ST11	ybt 9; ICEKp3	iuc 1	-	-	rmpA2_9	CTX-M-14^	KPC-2
GCA_009723645.1	2014	China	East Asia	ST11	ybt 9; ICEKp3	iuc 1	-	-	rmpA2_9	CTX-M-9*	KPC-2
GCA_009723685.1	2014	China	East Asia	ST11	ybt 9; ICEKp3	iuc 1	-	-	rmpA2_9	CTX-M-14^	KPC-2
GCA_009723745.1	2014	China	East Asia	ST11	ybt 9; ICEKp3	iuc 1	-	-	rmpA2_9	CTX-M-14^	KPC-2
GCA_009723765.1	2014	China	East Asia	ST11	ybt 9; ICEKp3	iuc 1	-	-	rmpA2_9	-	KPC-2
GCA_009723875.1	2013	China	East Asia	ST11	ybt 9; ICEKp3	iuc 1	-	-	rmpA2_9	CTX-M-14^	KPC-2
GCA_009723905.1	2013	China	East Asia	ST11	ybt 9; ICEKp3	iuc 1	-	-	rmpA2_9	-	KPC-2
GCA_009723935.1	2013	China	East Asia	ST11	ybt 9; ICEKp3	iuc 1	-	-	rmpA2_9*-31%	-	KPC-2
GCA_009723965.1	2013	China	East Asia	ST11	ybt 9; ICEKp3	iuc 1	-	-	-	-	KPC-2
GCA_009723975.1	2013	China	East Asia	ST11	ybt 9; ICEKp3	iuc 1	-	-	rmpA2_9	-	KPC-2
GCA_009723985.1	2013	China	East Asia	ST11	ybt 9; ICEKp3	iuc 1	-	-	rmpA2_9	CTX-M-14^	KPC-2
GCA_009724025.1	2013	China	East Asia	ST11	ybt 9; ICEKp3	iuc 1	-	-	rmpA2_9	-	KPC-2
GCA_009724035.1	2013	China	East Asia	ST11	ybt 9; ICEKp3	iuc 1	-	-	rmpA2_9	CTX-M-65	KPC-2
GCA_009724065.1	2013	China	East Asia	ST11	ybt 9; ICEKp3	iuc 1	-	-	rmpA2_9*-54%	-	KPC-2
GCA_009724075.1	2013	China	East Asia	ST11	ybt 9; ICEKp3	iuc 1	-	-	rmpA2_9	-	KPC-2
GCA_009724085.1	2013	China	East Asia	ST11	ybt 9; ICEKp3	iuc 1	-	-	rmpA2_9	-	KPC-2
GCA_009724265.1	2017	China	East Asia	ST11	ybt 9; ICEKp3	iuc 1	-	rmp 1; KpVP-1,-	rmpA2_3-47%	CTX-M-65	KPC-2
GCA_009724285.1	2017	China	East Asia	ST11	ybt 9; ICEKp3	iuc 1	-	rmp 1; KpVP-1 (incomplete),-,-	rmpA2_3-47%	CTX-M-65	KPC-2
GCA_009724305.1	2016	China	East Asia	ST11	ybt 9; ICEKp3	iuc 1	-	rmp 1; KpVP-1,-	rmpA2_3-47%	CTX-M-65	KPC-2
GCA_009724365.1	2016	China	East Asia	ST11	ybt 9; ICEKp3	iuc 1	-	rmp 1; KpVP-1,-	rmpA2_3-47%	CTX-M-65	KPC-2
GCA_009724385.1	2016	China	East Asia	ST11	ybt 9; ICEKp3	iuc 1	-	rmp 1; KpVP-1,-	rmpA2_3-47%	CTX-M-65	KPC-2
GCA_009724395.1	2016	China	East Asia	ST11	ybt 9; ICEKp3	iuc 1	-	-	rmpA2_9	CTX-M-14^	KPC-2
GCA_009724565.1	2013	China	East Asia	ST11	ybt 9; ICEKp3	iuc 1	-	-	rmpA2_9	-	KPC-2
GCA_009724585.1	2017	China	East Asia	ST11	ybt 9; ICEKp3	iuc 1	-	rmp 1; KpVP-1,-	rmpA2_3-47%	CTX-M-65	KPC-2
GCA_009724595.1	2017	China	East Asia	ST11	ybt 9; ICEKp3	iuc 1	-	rmp 1; KpVP-1,-	rmpA2_3-47%	CTX-M-65	KPC-2
GCA_009797685.1	2018	China	East Asia	ST11	ybt 9; ICEKp3	iuc 1	-	-	rmpA2_8*-60%	-	KPC-2
GCA_009797695.1	2018	China	East Asia	ST11	ybt 9; ICEKp3	-,-	-	-	rmpA2_8*-60%	KPC-52	-
GCA_009797705.1	2018	China	East Asia	ST11	ybt 9; ICEKp3	iuc 1	-	-	rmpA2_8*-60%	-	-
GCA_009797725.1	2018	China	East Asia	ST11	ybt 9; ICEKp3	iuc 3,iuc 1	-	-	rmpA2_8*-60%	SHV-12	KPC-2
GCA_009797815.1	2018	China	East Asia	ST11	ybt 9; ICEKp3	iuc 1	-	-	rmpA2_6*-47%	CTX-M-65;KPC-51;SHV-12	-
GCA_009797845.1	2018	China	East Asia	ST11	ybt 9; ICEKp3	iuc 1	-	-	rmpA2_6*-55%	CTX-M-65;SHV-12	KPC-2
GCA_009807065.1	2019	China	East Asia	ST11	ybt 9; ICEKp3	iuc 1	-	rmp 1; KpVP-1,-	rmpA2_3-47%	CTX-M-65	KPC-2
GCA_009811915.1	2018	China	East Asia	ST11	ybt 9; ICEKp3	iuc 1	-	-,-,rmp 1; KpVP-1 (incomplete)	rmpA2_3-47%	CTX-M-65	KPC-2
GCA_009811925.1	2018	China	East Asia	ST11	ybt 9; ICEKp3	iuc 1	-	rmp 1; KpVP-1,-	rmpA2_3-47%	CTX-M-65	KPC-2
GCA_009811945.1	2018	China	East Asia	ST11	ybt 9; ICEKp3	iuc 1	-	rmp 1; KpVP-1,-	rmpA2_3-47%	CTX-M-65	KPC-2
GCA_009811995.1	2018	China	East Asia	ST11	ybt 9; ICEKp3	iuc 1	-	rmp 1; KpVP-1,-	rmpA2_3-47%	CTX-M-65	KPC-2
GCA_009812025.1	2018	China	East Asia	ST11	ybt 9; ICEKp3	iuc 1	-	rmp 1; KpVP-1,-	rmpA2_3-47%	-	KPC-2
GCA_009833945.1	2019	China	East Asia	ST11	ybt 9; ICEKp3	iuc 1	-	-	rmpA2_8-60%	CTX-M-65;SHV-12	KPC-2
GCA_009834285.1	2018	China	East Asia	ST11	ybt 9; ICEKp3	iuc 1	-	rmp 1; KpVP-1 (truncated)	rmpA2_3-47%	CTX-M-65	KPC-2
GCA_009834965.1	2018	Japan	East Asia	ST65	ybt 17; ICEKp10	iuc 1	iro 1	rmp 1; KpVP-1 (truncated),-	rmpA2_6-60%	-	-
GCA_009848365.1	2017	China	East Asia	ST37	-	iuc 3	-	-	-	CTX-M-3	-
GCA_009856585.1	2019	China	East Asia	ST11	ybt 9; ICEKp3	iuc 1	-	rmp 1; KpVP-1	rmpA2_3-47%	CTX-M-65;SHV-12	KPC-2
GCA_009884415.1	2018	China	East Asia	ST15	ybt 16; ICEKp12	iuc 1	-	-	rmpA2_9	CTX-M-15;CTX-M-15	OXA-232
GCA_009885015.1	2018	China	East Asia	ST76	ybt 2; ICEKp1	iuc 3	iro 3 (truncated)	rmp 3; ICEKp1	-	-	OXA-232
GCA_009885025.1	2018	China	East Asia	ST76	ybt 2; ICEKp1	iuc 3	iro 3 (truncated)	rmp 3; ICEKp1	-	-	-
GCA_009887895.1	2014	Ukraine	Europe	ST23	ybt 1; ICEKp10	iuc 1	iro 1	rmp 1; KpVP-1,-	rmpA2_6*-47%	-	-
GCA_009888105.1	2015	Ukraine	Europe	ST392	ybt 16; ICEKp12	iuc 1	-	-	-	CTX-M-15	OXA-48
GCA_009896515.1	2018	China	East Asia	ST11	ybt 9; ICEKp3 (truncated)	iuc 1	-	rmp 1; KpVP-1,-	rmpA2_3-47%	-	KPC-2
GCA_009902145.1	2012	China	East Asia	ST15	ybt 14; ICEKp12	iuc 1	-	-	rmpA2_8-60%	-	KPC-2
GCA_009902265.1	2013	China	East Asia	ST11	ybt 9; ICEKp3	iuc 5	-	-	-	CTX-M-65	KPC-2
GCA_009909305.1	2017	South Korea	East Asia	ST23	ybt 1; ICEKp10	iuc 1	iro 1	rmp 1; KpVP-1	rmpA2_6-60%	-	-
GCA_009909325.1	2017	South Korea	East Asia	ST23	ybt 1; ICEKp10	iuc 1	iro 1	rmp 1; KpVP-1	rmpA2_6-60%	-	-
GCA_009930975.1	2013	China	East Asia	ST11	ybt 9; ICEKp3	iuc 1	-	-	rmpA2_8-60%	CTX-M-3	KPC-2
GCA_009931035.1	2012	China	East Asia	ST290	ybt 9; ICEKp3	iuc 3	-	-	-	-	NDM-1
GCA_009931055.1	2013	China	East Asia	ST412	-	iuc 1	iro 1	rmp 1; KpVP-1 (truncated)	rmpA2_8*	-	-
GCA_009931075.1	2014	China	East Asia	ST86	ybt 10; ICEKp4?	iuc 1	iro 1	rmp 1; KpVP-1	rmpA2_6-60%	-	-
GCA_009931175.1	2011	China	East Asia	ST412	-	iuc 1	iro 1	rmp 1; KpVP-1 (truncated)	rmpA2_8*	-	-
GCA_009935695.1	2015	China	East Asia	ST1660	ybt 1; ICEKp10 (truncated)	iuc 1	iro 1	rmp 1; KpVP-1 (truncated)	rmpA2_5*-54%	CTX-M-3	KPC-2
GCA_009935715.1	2015	China	East Asia	ST23	ybt 1; ICEKp10	iuc 1	iro 1	rmp 1; KpVP-1 (truncated),-	rmpA2_3-47%	-	KPC-2
GCA_010590105.1	2015	USA	North America	ST412	-	-	iro 1	rmp 1; KpVP-1	-	-	-
GCA_010590125.1	2015	USA	North America	ST412	-	-	iro 1	rmp 1; KpVP-1	-	-	-
GCA_010590705.1	2016	USA	North America	ST380	ybt 14; ICEKp12 (truncated)	iuc 2	iro 2 (truncated)	rmp 2; KpVP-2	-	-	-
GCA_010591245.1	2015	USA	North America	ST23	ybt 1; ICEKp10	iuc 1	iro 1	rmp 1; KpVP-1 (truncated)	-	-	-
GCA_010592725.1	2015	USA	North America	ST86	-	iuc 1	iro 1	rmp 1; KpVP-1	-	-	-
GCA_010598135.1	2015	USA	North America	ST23	ybt 1; ICEKp10	iuc 1	iro 1	-	-	-	-
GCA_010602425.1	2015	USA	North America	ST23	ybt 1; ICEKp10	iuc 1	iro 1	-	-	-	-
GCA_011006575.1	2012	China	East Asia	ST1027	ybt 18; ICEKp15	iuc 3	-	-	-	CTX-M-14	-
GCA_011029865.1	2017	Lebanon	Middle East	ST147	ybt 10; ICEKp4	iuc 1	-	rmp 1; KpVP-1,-	rmpA2_6*-47%	CTX-M-15	NDM-5;OXA-48
GCA_011044535.1	2018	Russia	Europe	ST395	ybt 16; ICEKp12	iuc 1	-	-	-	CTX-M-15	OXA-48
GCA_011044575.1	2019	Russia	Europe	ST147	-	iuc 1	-	rmp 1; KpVP-1,-	rmpA2_6*-47%	CTX-M-15	NDM-1
GCA_011044635.1	2018	Russia	Europe	ST147	-	iuc 1	-	rmp 1; KpVP-1,-	rmpA2_6*-47%	CTX-M-15	NDM-1
GCA_011044665.1	2019	Russia	Europe	ST147	-	iuc 1	-	rmp 1; KpVP-1,-	rmpA2_6*-47%	CTX-M-15	NDM-1
GCA_011044695.1	2019	Russia	Europe	ST15	-	iuc 1	-	rmp 1; KpVP-1 (truncated),-	rmpA2_9	CTX-M-15	NDM-1
GCA_011044735.1	2019	Russia	Europe	ST48	-	iuc 1	-	rmp 1; KpVP-1 (incomplete),-	rmpA2_6*-47%	CTX-M-15	NDM-1
GCA_011044745.1	2019	Russia	Europe	ST15	-	iuc 1	-	rmp 1; KpVP-1 (truncated),-	rmpA2_9	CTX-M-15	NDM-1
GCA_011044795.1	2019	Russia	Europe	ST15	-	iuc 1	-	rmp 1; KpVP-1 (truncated),-	rmpA2_9	CTX-M-15	NDM-1
GCA_011044835.1	2019	Russia	Europe	ST874	-	iuc 1	-	rmp 1; KpVP-1	rmpA2_6*-47%	CTX-M-15	NDM-1
GCA_011044855.1	2019	Russia	Europe	ST15	-	iuc 1	-	rmp 1; KpVP-1,-	rmpA2_9	CTX-M-15	NDM-1
GCA_011044895.1	2019	Russia	Europe	ST874	-	iuc 1	-	rmp 1; KpVP-1,-	rmpA2_6*-47%	CTX-M-15	NDM-1
GCA_011044915.1	2019	Russia	Europe	ST147	-	iuc 1	-	rmp 1; KpVP-1,-	rmpA2_6*-47%	CTX-M-15	NDM-1
GCA_011044955.1	2019	Russia	Europe	ST395	ybt 16; ICEKp12	iuc 1	-	rmp 1; KpVP-1,-	rmpA2_9	CTX-M-15	NDM-1
GCA_011058615.1	2018	Russia	Europe	ST377	-	iuc 1	-	-	-	CTX-M-15	OXA-48
GCA_011066505.1	2016	China	East Asia	ST11	ybt 9; ICEKp3	iuc 1	-	-	rmpA2_8-60%	CTX-M-65;SHV-12	KPC-2
GCA_011366155.1	2017	China	East Asia	ST23	ybt 1; ICEKp10	iuc 1	iro 1	rmp 1; KpVP-1,-	rmpA2_5-54%	-	-
GCA_011752495.1	2015	China	East Asia	ST11	ybt 9; ICEKp3	iuc 1	-	-	rmpA2_8*	CTX-M-3	-
GCA_011769825.1	2019	Czech	Europe	ST15	ybt 10; ICEKp4	iuc 1	-	rmp 1; KpVP-1	rmpA2_6*-55%	CTX-M-15	NDM-1;OXA-244
GCA_012169405.1	2017	China	East Asia	ST86	-	-	iro 1	rmp 1; KpVP-1 (truncated)	-	-	KPC-2
GCA_012271755.1	2018	Lebanon	Middle East	ST383	-	iuc 1	-	-	rmpA2_6*-47%	CTX-M-14^;CTX-M-15	NDM-5;OXA-48
GCA_012271775.1	2018	Lebanon	Middle East	ST383	-	iuc 1	-	-	rmpA2_6*-47%	CTX-M-14^;CTX-M-15	NDM-5;OXA-48
GCA_012944055.1	2016	China	East Asia	ST660	ybt 5; ICEKp6	iuc 1	iro 1	rmp 1; KpVP-1 (truncated)	rmpA2_5-54%	-	-
GCA_012963405.1	2017	South Korea	East Asia	ST307	ybt 10; ICEKp4	iuc 1	-	-	rmpA2_9	CTX-M-15	-
GCA_012963525.1	2016	South Korea	East Asia	ST48	ybt 17; ICEKp10	iuc 1	iro 1	rmp 1; KpVP-1	rmpA2_8*-59%	CTX-M-15;CTX-M-15	-
GCA_012963835.1	2016	South Korea	East Asia	ST48	ybt 17; ICEKp10	iuc 1	iro 1	rmp 1; KpVP-1	rmpA2_6-60%	CTX-M-15;CTX-M-15	-
GCA_012964005.1	2016	South Korea	East Asia	ST48	ybt 17; ICEKp10	iuc 1	iro 1	rmp 1; KpVP-1	rmpA2_5-54%	CTX-M-15;CTX-M-15	-
GCA_012964645.1	2017	South Korea	East Asia	ST48	ybt 17; ICEKp10 (truncated)	iuc 1	-	rmp 1; KpVP-1 (incomplete)	rmpA2_6-60%	CTX-M-15;CTX-M-15	-
GCA_012965225.1	2016	South Korea	East Asia	ST48	ybt 17; ICEKp10	iuc 1	iro 1	rmp 1; KpVP-1	rmpA2_6-60%	CTX-M-15;CTX-M-15;CTX-M-15	-
GCA_012969865.1	2016	South Korea	East Asia	ST25	-	iuc 1	iro 1	rmp 1; KpVP-1	rmpA2_3*-59%	CTX-M-15	-
GCA_012970245.1	2016	South Korea	East Asia	ST23	ybt 1; ICEKp10	iuc 1	iro 1	rmp 1; KpVP-1,-	rmpA2_5-54%	CTX-M-14^	-
GCA_012970385.1	2017	South Korea	East Asia	ST48	ybt 17; ICEKp10	iuc 1	iro 1	rmp 1; KpVP-1	rmpA2_6-60%	CTX-M-15;CTX-M-15	-
GCA_012970645.1	2016	South Korea	East Asia	ST23	ybt 1; ICEKp10	iuc 1	iro 1	rmp 1; KpVP-1	rmpA2_8*-54%	CTX-M-15	-
GCA_012971265.1	2017	South Korea	East Asia	ST48	-	iuc 1	iro 1	rmp 1; KpVP-1	rmpA2_6*-47%	CTX-M-15;CTX-M-15	-
GCA_012971305.1	2016	South Korea	East Asia	ST48	ybt 17; ICEKp10	iuc 1	iro 1	rmp 1; KpVP-1	rmpA2_6*-47%	CTX-M-15;CTX-M-15	-
GCA_012971325.1	2016	South Korea	East Asia	ST48	ybt 17; ICEKp10	iuc 1	iro 1	rmp 1; KpVP-1	rmpA2_6-60%	CTX-M-15;CTX-M-15	-
GCA_012971345.1	2016	South Korea	East Asia	ST65	ybt 17; ICEKp10	iuc 1	iro 1	rmp 1; KpVP-1 (truncated)	rmpA2_6*-55%	CTX-M-14	-
GCA_012971485.1	2016	South Korea	East Asia	ST48	-	iuc 1	iro 1 (incomplete)	rmp 1; KpVP-1	rmpA2_6-60%	CTX-M-15;CTX-M-15	-
GCA_012971645.1	2016	South Korea	East Asia	ST86	-	iuc 1	iro 1	rmp 1; KpVP-1	rmpA2_4*-47%	CTX-M-15	-
GCA_012971985.1	2017	South Korea	East Asia	ST48	ybt 17; ICEKp10	iuc 1	iro 1	rmp 1; KpVP-1	rmpA2_6-60%	CTX-M-15;CTX-M-15	-
GCA_012972215.1	2016	South Korea	East Asia	ST48	ybt 17; ICEKp10	iuc 1	iro 1	rmp 1; KpVP-1	rmpA2_6-60%	CTX-M-15;CTX-M-15	-
GCA_012972235.1	2016	South Korea	East Asia	ST48	ybt 17; ICEKp10	iuc 1	iro 1	rmp 1; KpVP-1	rmpA2_5-54%	CTX-M-15;CTX-M-15	-
GCA_013283935.1	2019	China	East Asia	ST1764	-	iuc 1	iro 1	rmp 1; KpVP-1	rmpA2_6*-55%	-	-
GCA_013348885.1	2019	China	East Asia	ST11	ybt 9; ICEKp3	iuc 1	-	rmp 1; KpVP-1	rmpA2_3-47%	CTX-M-65;SHV-12	KPC-2
GCA_013348905.1	2019	China	East Asia	ST11	ybt 9; ICEKp3	iuc 1	-	rmp 1; KpVP-1	rmpA2_3-47%	CTX-M-65;SHV-12	KPC-2
GCA_013348925.1	2019	China	East Asia	ST11	ybt 9; ICEKp3	iuc 1	-	rmp 1; KpVP-1	rmpA2_3-47%	CTX-M-65;SHV-12	KPC-2
GCA_013348945.1	2019	China	East Asia	ST11	ybt 9; ICEKp3	iuc 1	-	rmp 1; KpVP-1	rmpA2_3-47%	CTX-M-65;SHV-12	KPC-2
GCA_013348965.1	2019	China	East Asia	ST11	ybt 9; ICEKp3	iuc 1	-	rmp 1; KpVP-1	rmpA2_3-47%	CTX-M-65;SHV-12	KPC-2
GCA_013348985.1	2019	China	East Asia	ST11	ybt 9; ICEKp3	iuc 1	-	rmp 1; KpVP-1	rmpA2_3-47%	CTX-M-65;SHV-12	KPC-2
GCA_013349005.1	2019	China	East Asia	ST11	ybt 9; ICEKp3	iuc 1	-	rmp 1; KpVP-1	rmpA2_3-47%	CTX-M-65;SHV-12	KPC-2
GCA_013349025.1	2019	China	East Asia	ST11	ybt 9; ICEKp3	iuc 1	-	rmp 1; KpVP-1	rmpA2_3-47%	CTX-M-65;SHV-12	KPC-2
GCA_013349045.1	2019	China	East Asia	ST11	ybt 9; ICEKp3	iuc 1	-	rmp 1; KpVP-1	rmpA2_3-47%	CTX-M-65;SHV-12	KPC-2
GCA_013349065.1	2019	China	East Asia	ST11	ybt 9; ICEKp3	iuc 1	-	rmp 1; KpVP-1	rmpA2_3-47%	CTX-M-65;SHV-12	KPC-2
GCA_013349085.1	2019	China	East Asia	ST11	ybt 9; ICEKp3	iuc 1	-	rmp 1; KpVP-1	rmpA2_3-47%	CTX-M-65;SHV-12^	KPC-2
GCA_013420725.1	2012	China	East Asia	ST65	ybt 17; ICEKp10	iuc 1	iro 1	rmp 1; KpVP-1 (truncated),-	rmpA2_6-60%	CTX-M-14;CTX-M-3	-
GCA_013421105.1	2018	Russia	Europe	ST395	ybt 16; ICEKp12	iuc 1	-	-	-	CTX-M-15	OXA-48
GCA_013421315.1	2018	Russia	Europe	ST395	ybt 16; ICEKp12	iuc 1	-	-	rmpA2_6*-49%	CTX-M-15	OXA-48
GCA_013625365.1	2013	Malaysia	Southeast Asia	ST25	-	iuc 3	-	-	-	CTX-M-15	-
GCA_013813035.1	2017	United Kingdom	Europe	ST661	-	iuc 3	-	-	-	-	-
GCA_013826045.1	2017	United Kingdom	Europe	ST966	-	iuc 3	-	-	-	-	-
GCA_013895695.1	2017	United Kingdom	Europe	ST3153	-	iuc 3	-	-	-	-	-
GCA_014282505.1	2016	China	East Asia	ST65	ybt 17; ICEKp10 (truncated)	iuc 1	iro 1	rmp 1; KpVP-1 (truncated),-	rmpA2_6*-47%	-	-
GCA_014283205.1	2016	China	East Asia	ST11	ybt 9; ICEKp3	iuc 1	-	-	rmpA2_6*-55%	CTX-M-65	KPC-2
GCA_014283315.1	2016	China	East Asia	ST893	ybt 19; ICEKp16 (truncated)	iuc 1	iro 1	rmp 1; KpVP-1,-	rmpA2_8*	CTX-M-3	-
GCA_014283455.1	2016	China	East Asia	ST23	ybt 1; ICEKp10 (truncated)	iuc 1	-	-	rmpA2_6*-48%	CTX-M-3	-
GCA_014283645.1	2016	China	East Asia	ST29	ybt 9; ICEKp3	iuc 1	iro 1	rmp 1; KpVP-1 (truncated),-	rmpA2_8-60%	CTX-M-14;CTX-M-3;PER-1	-
GCA_014283685.1	2016	China	East Asia	ST23	ybt 1; ICEKp10	iuc 1	iro 1	rmp 1; KpVP-1,-	rmpA2_6-60%	-	IMP-4
GCA_014283845.1	2016	China	East Asia	ST23	ybt 1; ICEKp10	iuc 1	iro 1	rmp 1; KpVP-1,-	rmpA2_5-54%	-	-
GCA_014284915.1	2010	China	East Asia	ST6471	ybt 14; ICEKp12	iuc 1	-	-	rmpA2_8-60%	CTX-M-14;CTX-M-3;SHV-12^	-
GCA_014285195.1	2016	China	East Asia	ST23	ybt 1; ICEKp10	iuc 1	iro 1	rmp 1; KpVP-1,-	rmpA2_3-47%	-	-
GCA_014285215.1	2007	China	East Asia	ST11	-	iuc 1	-	-	rmpA2_8*	CTX-M-3	-
GCA_014285305.1	2016	China	East Asia	ST29	ybt 9; ICEKp3	iuc 1	iro 1 (incomplete)	-	rmpA2_8-60%	CTX-M-14;PER-1	-
GCA_014285475.1	2015	China	East Asia	ST29	ybt 9; ICEKp3 (truncated)	iuc 1	iro 1	rmp 1; KpVP-1,-	rmpA2_8*-60%	-	-
GCA_014285665.1	2014	China	East Asia	ST383	-	iuc 1	-	rmp 1; KpVP-1 (incomplete),-	rmpA2_6*-47%	CTX-M-14^	OXA-48
GCA_014285675.1	2013	China	East Asia	ST383	-	iuc 1	-	rmp 1; KpVP-1 (incomplete),-	rmpA2_6*-47%	CTX-M-14^	OXA-48
GCA_014285735.1	2014	China	East Asia	ST383	-	iuc 1	-	rmp 1; KpVP-1 (incomplete),-	rmpA2_6*-47%	CTX-M-14^	OXA-48
GCA_014285755.1	2014	China	East Asia	ST15	ybt 14; ICEKp12	iuc 1	-	-	rmpA2_8-60%	CTX-M-15	KPC-2
GCA_014285765.1	2014	China	East Asia	ST1265	ybt 1; ICEKp10	iuc 1	iro 1	rmp 1; KpVP-1,-	rmpA2_8-60%	-	KPC-2
GCA_014285815.1	2014	China	East Asia	ST147	-	iuc 1	-	rmp 1; KpVP-1 (incomplete),-	rmpA2_6*-47%	CTX-M-14^;CTX-M-55	OXA-48
GCA_014285835.1	2014	China	East Asia	ST383	-	iuc 1	-	rmp 1; KpVP-1 (incomplete),-	rmpA2_6*-55%	CTX-M-14^	OXA-48
GCA_014285865.1	2012	China	East Asia	ST107	-	iuc 5	iro 5	-	-	CTX-M-3	-
GCA_014285895.1	2014	China	East Asia	ST514	ybt 2; ICEKp1 (truncated)	iuc 3	iro 3 (truncated)	rmp 3; ICEKp1	-	CTX-M-14;SFO-1.v1	IMP-4
GCA_014286025.1	2013	China	East Asia	ST383	-	iuc 1	-	rmp 1; KpVP-1 (incomplete),-	rmpA2_6*-47%	CTX-M-14^	OXA-48
GCA_014286055.1	2012	China	East Asia	ST86	ybt 9; ICEKp3	iuc 1	iro 1	rmp 1; KpVP-1,-	rmpA2_9*-48%	-	-
GCA_014286065.1	2012	China	East Asia	ST23	ybt 1; ICEKp10	iuc 1	iro 1	rmp 1; KpVP-1,-	rmpA2_5-54%	-	-
GCA_014286185.1	2012	China	East Asia	ST25	ybt 2; ICEKp1	iuc 3	iro 3 (truncated)	rmp 3; ICEKp1	-	CTX-M-14;CTX-M-3;SHV-12	-
GCA_014286225.1	2012	China	East Asia	ST25	ybt 2; ICEKp1	iuc 3	iro 3 (truncated)	rmp 3; ICEKp1	-	CTX-M-14;CTX-M-3;SHV-12	-
GCA_014286485.1	2011	China	East Asia	ST86	-	iuc 1	iro 1	rmp 1; KpVP-1	-	-	-
GCA_014286595.1	2010	China	East Asia	ST25	ybt 2; ICEKp1	-	iro 3 (truncated)	rmp 3; ICEKp1	-	-	-
GCA_014286625.1	2010	China	East Asia	ST25	ybt 2; ICEKp1	-	iro 3 (truncated)	rmp 3; ICEKp1	-	-	-
GCA_014286865.1	2008	China	East Asia	ST494	ybt 15; ICEKp11	iuc 3	-	-	-	CTX-M-14;CTX-M-15	-
GCA_014287045.1	2007	China	East Asia	ST23	ybt 1; ICEKp10	iuc 1	iro 1	rmp 1; KpVP-1,-	rmpA2_5-54%	-	-
GCA_014287095.1	2007	China	East Asia	ST65	ybt 17; ICEKp10	iuc 1	iro 1	rmp 1; KpVP-1 (truncated),-	rmpA2_6-60%	-	-
GCA_014287235.1	2007	China	East Asia	ST65	-	iuc 1	iro 1	rmp 1; KpVP-1 (truncated),-	rmpA2_3-47%	CTX-M-14	-
GCA_014288155.1	2004	China	East Asia	ST65	-	iuc 1	iro 1	rmp 1; KpVP-1 (truncated)	-	-	-
GCA_014288175.1	2004	China	East Asia	ST23	ybt 1; ICEKp10	iuc 1	iro 1	rmp 1; KpVP-1,-	rmpA2_3-47%	-	-
GCA_014288205.1	2004	China	East Asia	ST375	-	iuc 1	iro 1	rmp 1; KpVP-1,-	rmpA2_3-47%	-	-
GCA_014288245.1	2004	China	East Asia	ST23	ybt 1; ICEKp10	iuc 1	iro 1	rmp 1; KpVP-1,-	rmpA2_6-60%	-	-
GCA_014288295.1	2005	China	East Asia	ST198	ybt 2; ICEKp1	-	iro 3 (truncated)	rmp 3; ICEKp1	-	-	-
GCA_014288385.1	2013	China	East Asia	ST383	-	iuc 1	-	rmp unknown,-	rmpA2_6*-47%	CTX-M-14^	OXA-48
GCA_014288395.1	2012	China	East Asia	ST65	-	iuc 1	iro 1	rmp 1; KpVP-1 (truncated),-	rmpA2_5-54%	-	-
GCA_014288455.1	2014	China	East Asia	ST383	-	iuc 1	-	rmp 1; KpVP-1 (incomplete),-	rmpA2_6*-55%	CTX-M-14^	OXA-48*
GCA_014288535.1	2015	China	East Asia	ST23	ybt 1; ICEKp10	iuc 1	iro 1	rmp 1; KpVP-1,-	rmpA2_3-47%	-	-
GCA_014288675.1	2005	China	East Asia	ST23	ybt 1; ICEKp10	iuc 1	iro 1	rmp 1; KpVP-1,-	rmpA2_6-60%	CTX-M-3	-
GCA_014288705.1	2006	China	East Asia	ST23	ybt 1; ICEKp10	iuc 1	iro 1	rmp 1; KpVP-1,-	rmpA2_6-60%	CTX-M-3	-
GCA_014288855.1	2005	China	East Asia	ST23	ybt 1; ICEKp10	iuc 1	iro 1	rmp 1; KpVP-1,-	rmpA2_6-60%	CTX-M-3	-
GCA_014288915.1	2003	China	East Asia	ST23	ybt 1; ICEKp10	iuc 1	iro 1	rmp 1; KpVP-1,-	rmpA2_3-47%	-	-
GCA_014288975.1	2005	China	East Asia	ST25	-	iuc 1	iro 1	rmp 1; KpVP-1,-	rmpA2_6*-55%	-	-
GCA_014289095.1	2003	China	East Asia	ST23	ybt 1; ICEKp10 (truncated)	iuc 1	iro 1	rmp 1; KpVP-1,-	rmpA2_6-60%	-	-
GCA_014289265.1	2015	China	East Asia	ST11	ybt 9; ICEKp3	iuc 1	-	-	rmpA2_2-54%	CTX-M-65	KPC-2
GCA_014289275.1	2009	China	East Asia	ST374	ybt 10; ICEKp4	iuc 1	iro 1	rmp 1; KpVP-1,-	rmpA2_9	-	-
GCA_014289285.1	2015	China	East Asia	ST11	ybt 9; ICEKp3	iuc 1	-	-	rmpA2_2-54%	CTX-M-65	KPC-2
GCA_014289335.1	2009	China	East Asia	ST374	ybt 10; ICEKp4	iuc 1	iro 1	rmp 1; KpVP-1,-	rmpA2_9	-	-
GCA_014289355.1	2013	China	East Asia	ST383	-	iuc 1	-	rmp 1; KpVP-1 (incomplete),-	rmpA2_6*-47%	CTX-M-14^	OXA-48
GCA_014289375.1	2015	China	East Asia	ST65	ybt 17; ICEKp10	iuc 1	iro 1	rmp 1; KpVP-1 (truncated)	-	-	-
GCA_014289495.1	2015	China	East Asia	ST23	ybt 1; ICEKp10 (truncated)	iuc 1	iro 1	rmp 1; KpVP-1,-	rmpA2_3-47%	-	-
GCA_014289535.1	2015	China	East Asia	ST198	ybt 2; ICEKp1 (truncated)	-	iro 3 (truncated)	rmp 3; ICEKp1	-	-	-
GCA_014289545.1	2015	China	East Asia	ST23	ybt 1; ICEKp10	iuc 1	iro 1	rmp 1; KpVP-1 (truncated),-	rmpA2_3-47%	-	-
GCA_014289665.1	2014	China	East Asia	ST380	ybt 12; ICEKp10	iuc 2	iro 2	rmp 2; KpVP-2	-	-	-
GCA_014289705.1	2015	China	East Asia	ST23	ybt 1; ICEKp10	iuc 1	iro 1	rmp 1; KpVP-1 (truncated),-	rmpA2_3*-47%	-	-
GCA_014289735.1	2012	China	East Asia	ST86	ybt 9; ICEKp3	iuc 1	iro 1	rmp 1; KpVP-1,-	rmpA2_9*	-	-
GCA_014289785.1	2014	China	East Asia	ST65	-	iuc 1	iro 1	rmp 1; KpVP-1 (truncated),-	rmpA2_5-54%	-	-
GCA_014289885.1	2014	China	East Asia	ST65	ybt 17; ICEKp10	iuc 1	iro 1	rmp 1; KpVP-1 (truncated),-	rmpA2_6*-55%	-	-
GCA_014290045.1	2007	China	East Asia	ST23	ybt 1; ICEKp10	iuc 1	iro 1	rmp 1; KpVP-1,-	rmpA2_5-54%	-	-
GCA_014290145.1	2007	China	East Asia	ST592	-	iuc 1	iro 1	rmp 1; KpVP-1,-	rmpA2_6*-60%	-	-
GCA_014304835.1	2014	Singapore	Southeast Asia	ST65	ybt 17; ICEKp10	iuc 1	iro 1	rmp 1; KpVP-1 (truncated)	rmpA2_8*-59%	-	KPC-2
GCA_014596325.1	2016	China	East Asia	ST11	ybt 9; ICEKp3	iuc 1	-	rmp 1; KpVP-1,-	rmpA2_3-47%	CTX-M-65	KPC-2
GCA_014655345.1	2019	China	East Asia	ST1027	ybt 18; ICEKp15	iuc 3	-	-	-	CTX-M-15	IMP-4
GCA_014655735.1	2019	China	East Asia	ST11	ybt 9; ICEKp3	iuc 3	-	-	-	CTX-M-147*	KPC-2
GCA_014655815.1	2019	China	East Asia	ST709	-	iuc 1	iro 1	rmp 1; KpVP-1	rmpA2_6-60%	CTX-M-15	NDM-5
GCA_014655835.1	2019	China	East Asia	ST709	-	iuc 1	iro 1	rmp 1; KpVP-1	rmpA2_6-60%	CTX-M-15	NDM-5
GCA_014725775.1	2015	Singapore	Southeast Asia	ST86	ybt 9; ICEKp3	iuc 1	-	rmp 1; KpVP-1	rmpA2_6*-55%	-	KPC-2
GCA_014833455.1	2017	USA	North America	ST611	ybt 4; plasmid	-	-	rmp 1; ybt4 (truncated)	-	-	-
GCA_014834835.1	2017	USA	North America	ST231	ybt 14; ICEKp5	iuc 5	-	-	-	-	OXA-232
GCA_014835035.1	2017	USA	North America	ST231	ybt 14; ICEKp5	iuc 5	-	-	-	-	OXA-232
GCA_014840635.1	2015	Pakistan	South Asia	ST231	ybt 14; ICEKp5	iuc 5	-	-	-	-	OXA-232
GCA_014840655.1	1998	Pakistan	South Asia	ST29	ybt 9; ICEKp3	iuc 1	iro 1	rmp 1; KpVP-1,-	rmpA2_8-60%	-	-
GCA_014840735.1	1998	Pakistan	South Asia	ST65	-	iuc 1	iro 1	rmp 1; KpVP-1 (truncated),-	rmpA2_5-54%	-	-
GCA_014854815.1	2016	China	East Asia	ST11	ybt 9; ICEKp3	iuc 1	-	rmp 1; KpVP-1	rmpA2_3-47%	CTX-M-65;SHV-12;SHV-12^	KPC-2
GCA_014893975.1	2017	Madagascar	Africa	ST65	ybt 17; ICEKp10	iuc 1	-	-	-	-	-
GCA_014893995.1	2017	Madagascar	Africa	ST86	-	iuc 1	iro 1	rmp unknown	-	-	-
GCA_014894015.1	2017	Madagascar	Africa	ST3443	-	iuc 1	-	-	-	-	-
GCA_015074925.1	2014	Russia	Europe	ST23	ybt 1; ICEKp10 (truncated)	iuc 1	iro 1	rmp 1; KpVP-1	rmpA2_8-60%	CTX-M-15	OXA-48
GCA_015207945.1	2014	Russia	Europe	ST218	ybt 9; ICEKp3 (truncated)	iuc 1	iro 1	rmp 1; KpVP-1,-	rmpA2_8-60%	-	-
GCA_015207995.1	2014	Russia	Europe	ST86	-	iuc 1	iro 1	rmp 1; KpVP-1,-	rmpA2_4*-47%	-	-
GCA_015208015.1	2014	Russia	Europe	ST395	ybt 16; ICEKp12 (truncated)	iuc 1	-	-	-	CTX-M-15	OXA-48
GCA_015209155.1	2013	Russia	Europe	ST218	ybt 9; ICEKp3	iuc 1	iro 1	rmp 1; KpVP-1,-	rmpA2_8-60%	CTX-M-15	OXA-244
GCA_015209215.1	2016	Russia	Europe	ST86	ybt 9; ICEKp3	iuc 1	iro 1	rmp 1; KpVP-1	-	-	-
GCA_015209235.1	2016	Russia	Europe	ST86	ybt 9; ICEKp3	iuc 1	iro 1	rmp 1; KpVP-1	-	-	-
GCA_015209245.1	2013	Russia	Europe	ST218	ybt 9; ICEKp3	iuc 1	iro 1	rmp unknown	rmpA2_8-60%	CTX-M-15	OXA-244
GCA_015209285.1	2013	Russia	Europe	ST23	ybt 1; ICEKp10	iuc 1	iro 1	rmp 1; KpVP-1,-	rmpA2_5-54%	-	-
GCA_015209325.1	2014	Russia	Europe	ST23	ybt 1; ICEKp10	iuc 1	iro 1	rmp 1; KpVP-1,-	rmpA2_5*-54%	-	-
GCA_015209345.1	2013	Russia	Europe	ST218	ybt 9; ICEKp3	iuc 1	iro 1	-	rmpA2_8-60%	CTX-M-15	OXA-244
GCA_015209405.1	2013	Russia	Europe	ST395	ybt 16; ICEKp12	iuc 1	-	-	-	-	OXA-48
GCA_015209425.1	2013	Russia	Europe	ST218	ybt 9; ICEKp3 (truncated)	iuc 1	iro 1	rmp 1; KpVP-1,-	rmpA2_8-60%	CTX-M-15	OXA-244
GCA_015209465.1	2013	Russia	Europe	ST395	ybt 14; ICEKp12	iuc 1	-	-	-	CTX-M-15	OXA-48
GCA_015209475.1	2013	Russia	Europe	ST218	ybt 9; ICEKp3	iuc 1	iro 1	rmp 1; KpVP-1,-	rmpA2_8-60%	CTX-M-15	OXA-244
GCA_015228705.1	2019	China	East Asia	ST11	ybt 9; ICEKp3	iuc 1 (truncated)	-	rmp 1; KpVP-1 (truncated),-	rmpA2_3-47%	-	KPC-2;NDM-5
GCA_015228715.1	2019	China	East Asia	ST11	ybt 9; ICEKp3	iuc 1 (truncated)	-	rmp 1; KpVP-1 (truncated),-	rmpA2_3-47%	-	KPC-2
GCA_015243235.1	2020	China	East Asia	ST11	ybt 9; ICEKp3	iuc 1	-	rmp 1; KpVP-1	rmpA2_3-47%	CTX-M-65;SHV-12	KPC-2
GCA_015277755.1	2020	China	East Asia	ST11	ybt 9; ICEKp3 (truncated)	iuc 1	-	rmp 1; KpVP-1 (truncated)	rmpA2_3-47%	CTX-M-65	KPC-2
GCA_015277915.1	2019	China	East Asia	ST1	-	iuc 3	-	-	-	CTX-M-55	-
GCA_015277955.1	2019	China	East Asia	ST1	-	iuc 3	-	-	-	CTX-M-55	-
GCA_015283665.1	2019	China	East Asia	ST86	ybt 22; ICEKp12	iuc 1	iro 1	rmp 1; KpVP-1	rmpA2_2*-35%	-	-
GCA_015284665.1	2019	China	East Asia	ST23	ybt 1; ICEKp10	iuc 1	iro 1	rmp 1; KpVP-1	rmpA2_6*-60%	-	-
GCA_015284925.1	2019	China	East Asia	ST2158	-	iuc 1,iuc 5	iro 1	rmp 1; KpVP-1	rmpA2_2*-47%	CTX-M-55	-
GCA_015285145.1	2019	China	East Asia	ST111	ybt 4; plasmid (truncated)	-	iro 1	rmp 1; KpVP-1	-	-	-
GCA_015286445.1	2019	China	East Asia	ST23	ybt 1; ICEKp10	iuc 1	iro 1	rmp 1; KpVP-1	rmpA2_6-60%	-	-
GCA_015287605.1	2019	China	East Asia	ST36	ybt 14; ICEKp12	iuc 3	-	-	-	-	-
GCA_015290985.1	2017	China	East Asia	ST23	ybt 1; ICEKp10	iuc 1	iro 1	rmp 1; KpVP-1	rmpA2_6*-60%	CTX-M-14;CTX-M-14	NDM-1
GCA_015355835.1	2018/2019	China	East Asia	ST23	ybt 1; ICEKp10	iuc 1	iro 1	rmp 1; KpVP-1	rmpA2_3-47%	-	-
GCA_015355855.1	2018/2019	China	East Asia	ST23	ybt 1; ICEKp10	iuc 1	iro 1	rmp 1; KpVP-1	rmpA2_3-47%	-	-
GCA_015355875.1	2018/2019	China	East Asia	ST11	ybt 9; ICEKp3	iuc 1	-	rmp 1; KpVP-1 (truncated)	rmpA2_3-47%	CTX-M-14	KPC-2;KPC-2
GCA_015355895.1	2018/2019	China	East Asia	ST11	ybt 9; ICEKp3	iuc 1	-	rmp 1; KpVP-1 (truncated)	rmpA2_3-47%	CTX-M-14	KPC-2;KPC-2
GCA_015355915.1	2018/2019	China	East Asia	ST11	ybt 9; ICEKp3	iuc 1	-	rmp 1; KpVP-1	rmpA2_3-47%	CTX-M-14	KPC-2
GCA_015355935.1	2018/2019	China	East Asia	ST11	ybt 9; ICEKp3	iuc 1	-	rmp 1; KpVP-1	rmpA2_3-47%	CTX-M-14;SHV-12;SHV-12	KPC-2
GCA_015355955.1	2018/2019	China	East Asia	ST23	ybt 1; ICEKp10	iuc 1	iro 1	rmp 1; KpVP-1	rmpA2_3-47%	-	KPC-2
GCA_015355975.1	2018/2019	China	East Asia	ST23	ybt 1; ICEKp10	iuc 1	iro 1	rmp 1; KpVP-1	rmpA2_3-47%	-	KPC-2
GCA_015355995.1	2018/2019	China	East Asia	ST11	ybt 9; ICEKp3	iuc 1	-	rmp 1; KpVP-1	rmpA2_6-60%	CTX-M-14;SHV-12	KPC-2
GCA_015356015.1	2018/2019	China	East Asia	ST11	ybt 9; ICEKp3	iuc 1	-	rmp 1; KpVP-1 (truncated)	rmpA2_3-47%	CTX-M-14	KPC-2
GCA_015476795.1	2017	Hong Kong	East Asia	ST3392	ybt 14; ICEKp5	iuc 1	-	-	rmpA2_8*-36%	-	NDM-1;OXA-232
GCA_015645745.1	2013	Russia	Europe	ST218	ybt 9; ICEKp3	iuc 1	iro 1	rmp unknown	rmpA2_8-60%	CTX-M-15	OXA-244
GCA_015645755.1	2014	Russia	Europe	ST86	-	iuc 1	iro 1	rmp 1; KpVP-1,-	rmpA2_9	-	-
GCA_015645785.1	2012	Russia	Europe	ST395	-	iuc 1	-	-	-	CTX-M-15	OXA-48
GCA_015645805.1	2016	Russia	Europe	ST23	ybt 1; ICEKp10	iuc 1	iro 1	rmp 1; KpVP-1,-	rmpA2_8-60%	CTX-M-15	OXA-48
GCA_015645815.1	2014	Russia	Europe	ST395	-	iuc 1	-	-	-	CTX-M-15	OXA-48
GCA_015645885.1	2013	Russia	Europe	ST48	-	iuc 1	-	-	-	CTX-M-15	-
GCA_015645905.1	2014	Russia	Europe	ST218	ybt 9; ICEKp3 (truncated)	iuc 1	iro 1	rmp 1; KpVP-1,-	rmpA2_8-60%	-	-
GCA_015645935.1	2015	Russia	Europe	ST23	ybt 9; ICEKp3	iuc 1	-	rmp unknown,-,-	rmpA2_8*-60%	CTX-M-55	-
GCA_015645965.1	2014	Russia	Europe	ST23	ybt 9; ICEKp3	iuc 1	-	rmp unknown,-,-	rmpA2_8*	CTX-M-55	-
GCA_015645995.1	2014	Russia	Europe	ST147	-	iuc 1	-	-	-	CTX-M-15	OXA-48
GCA_015646035.1	2014	Russia	Europe	ST147	-	iuc 1	-	-	-	CTX-M-15	OXA-48
GCA_015690055.1	2014	Singapore	Southeast Asia	ST893	ybt 19; ICEKp16	iuc 1	iro 1	rmp 1; KpVP-1	rmpA2_8*	CTX-M-15	KPC-2
GCA_015699985.1	2017	France	Europe	ST86	ybt 22; ICEKp12	iuc 1	iro 1	rmp 1; KpVP-1 (incomplete)	-	-	-
GCA_015700015.1	2020	France	Europe	ST23	ybt 1; ICEKp10	iuc 1	iro 1	rmp 1; KpVP-1,-	rmpA2_5-54%	-	-
GCA_015700025.1	2017	France	Europe	ST23	ybt 1; ICEKp10	iuc 1	iro 1	rmp 1; KpVP-1,-	rmpA2_5-54%	-	-
GCA_015720885.1	2017	USA	North America	ST258	ybt 17; ICEKp10	iuc 5	iro unknown	-	-	-	KPC-3
GCA_015731585.1	2019	China	East Asia	ST35	-	iuc 3	-	-	-	-	-
GCA_015826235.1	2019	Brazil	South America	ST86	-	iuc 1	iro 1 (truncated)	rmp 1; KpVP-1 (truncated),-	rmpA2_2*-47%	-	-
GCA_015826265.1	2019	Brazil	South America	ST86	-	iuc 1 (truncated)	iro 1 (truncated)	rmp 1; KpVP-1,-	rmpA2_2-54%	-	-
GCA_015832035.1	2019	China	East Asia	ST375	-	iuc 1	iro 1	rmp 1; KpVP-1	rmpA2_5-54%	-	-
GCA_015910145.1	2014	Canada	North America	ST376	-	iuc 1	-	-	rmpA2_6*-47%	CTX-M-14^	VIM-1
GCA_015999625.1	2019	China	East Asia	ST11	ybt 9; ICEKp3	iuc 1	-	rmp 1; KpVP-1 (truncated)	rmpA2_3-47%	-	-
GCA_016107385.1	2020	Italy	Europe	ST147	ybt 9; ICEKp3	iuc 1	-	rmp 1; KpVP-1 (incomplete)	-	CTX-M-15	NDM-9
GCA_016107405.1	2020	Italy	Europe	ST147	ybt 9; ICEKp3	iuc 1	-	rmp 1; KpVP-1 (incomplete)	-	CTX-M-15	NDM-9
GCA_016135915.1	2015	Russia	Europe	ST15	-	iuc 1	-	-	rmpA2_8-60%	-	-
GCA_016135935.1	2015	Russia	Europe	ST395	ybt 16; ICEKp12 (truncated)	iuc 1	-	rmp 1; KpVP-1 (truncated)	rmpA2_5-54%	CTX-M-15	OXA-48
GCA_016136235.1	2015	Russia	Europe	ST395	-	iuc 1	-	-	-	CTX-M-3	NDM-1
GCA_016136435.1	2015	Russia	Europe	ST48	-	iuc 1 (truncated)	-	-	-	-	OXA-48
GCA_016136535.1	2015	Russia	Europe	ST395-1LV	ybt 16; ICEKp12	iuc 1	-	-	-	CTX-M-15	OXA-48
GCA_016136555.1	2015	Russia	Europe	ST395	ybt 16; ICEKp12	iuc 1	-	-	-	CTX-M-15	OXA-48
GCA_016136595.1	2015	Russia	Europe	ST395	ybt 16; ICEKp12	iuc 1	-	-	-	CTX-M-15	OXA-48
GCA_016136615.1	2015	Russia	Europe	ST395	ybt 16; ICEKp12	iuc 1	-	-	-	CTX-M-15	OXA-48
GCA_016136675.1	2015	Russia	Europe	ST395	ybt 16; ICEKp12	iuc 1	-	-	-	CTX-M-15	OXA-48
GCA_016136715.1	2015	Russia	Europe	ST395	ybt 16; ICEKp12	iuc 1	-	-	-	CTX-M-15	OXA-48
GCA_016136745.1	2015	Russia	Europe	ST395	ybt 16; ICEKp12	iuc 1	-	-	-	-	OXA-48
GCA_016137065.1	2015	Russia	Europe	ST395	ybt 16; ICEKp12	iuc 1	-	-	-	CTX-M-15	OXA-48
GCA_016137075.1	2015	Russia	Europe	ST307	ybt 10; ICEKp4	iuc 1	-	-	-	CTX-M-15	OXA-48
GCA_016137135.1	2015	Russia	Europe	ST307	ybt 10; ICEKp4 (truncated)	iuc 1	-	-	-	CTX-M-15	OXA-48
GCA_016137235.1	2015	Russia	Europe	ST395	ybt 16; ICEKp12 (truncated)	iuc 1	-	rmp 1; KpVP-1 (truncated),-	rmpA2_5-54%	CTX-M-15	OXA-48
GCA_016137295.1	2015	Russia	Europe	ST395	ybt 16; ICEKp12 (truncated)	iuc 1	-	rmp unknown	rmpA2_5-54%	CTX-M-15	OXA-48
GCA_016137735.1	2015	Poland	Europe	ST11	ybt 10; ICEKp4 (truncated)	iuc 5 (truncated)	iro 5 (truncated)	-	-	-	-
GCA_016137905.1	2015	Latvia	Europe	ST86	-	iuc 1	-	-	rmpA2_5-54%	-	-
GCA_016137975.1	2015	Latvia	Europe	ST17-1LV	-	iuc 1	iro 1	rmp 1; KpVP-1,-	rmpA2_5-54%	CTX-M-5	-
GCA_016138005.1	2015	Latvia	Europe	ST86	-	iuc 1	-	rmp 1; KpVP-1 (truncated),-	rmpA2_6*-47%	-	-
GCA_016138075.1	2015	Latvia	Europe	ST86	ybt 9; ICEKp3	iuc 1	-	rmp 1; KpVP-1,-	rmpA2_5-54%	-	-
GCA_016138265.1	2015	Lithuania	Europe	ST86	-	iuc 1	-	-	rmpA2_5-54%	-	-
GCA_016138735.1	2015	Belarus	Europe	ST25	-	iuc 1	iro 1	rmp 1; KpVP-1	rmpA2_3-47%	-	-
GCA_016138755.1	2015	Belarus	Europe	ST307	ybt 10; ICEKp4	iuc 1	-	-	-	CTX-M-15	OXA-48
GCA_016138825.1	2015	Belarus	Europe	ST395	ybt 16; ICEKp12	iuc 1	-	-	-	CTX-M-15	-
GCA_016138855.1	2015	Belarus	Europe	ST25	-	iuc 1	iro 1	rmp 1; KpVP-1,-	rmpA2_3-47%	-	OXA-72
GCA_016138905.1	2015	Belarus	Europe	ST996-2LV	ybt 16; ICEKp12	iuc 1	-	-	-	CTX-M-15	OXA-48
GCA_016138945.1	2015	Belarus	Europe	ST307	ybt 10; ICEKp4	iuc 1	-	-	-	CTX-M-15	OXA-48
GCA_016138995.1	2015	Belarus	Europe	ST395	ybt 16; ICEKp12	iuc 1	-	-	-	CTX-M-15	OXA-48
GCA_016139065.1	2015	Belarus	Europe	ST395	ybt 16; ICEKp12	iuc 1	-	-	-	CTX-M-15	OXA-48
GCA_016139095.1	2015	Belarus	Europe	ST23	ybt 1; ICEKp10	iuc 1	iro 1	rmp 1; KpVP-1 (truncated),-	rmpA2_3-47%	-	-
GCA_016403065.1	2018	China	East Asia	ST11	ybt 9; ICEKp3 (truncated)	iuc 1	-	-	rmpA2_3-47%	CTX-M-65;SHV-12^	KPC-2
GCA_016403085.1	2018	China	East Asia	ST11	ybt 9; ICEKp3	iuc 1	-	rmp 1; KpVP-1	rmpA2_3-47%	CTX-M-65;SHV-12	KPC-2
GCA_016458315.1	2019	China	East Asia	ST11	ybt 9; ICEKp3	-	-	rmp 1; KpVP-1	-	CTX-M-65	KPC-2
GCA_016458405.1	2019	China	East Asia	ST11	ybt 9; ICEKp3	-	-	rmp 1; KpVP-1	-	CTX-M-65	KPC-2
GCA_016595605.1	2020	China	East Asia	ST751	ybt 9; ICEKp3	iuc 1	-	rmp 1; KpVP-1	rmpA2_3-47%	CTX-M-65	KPC-2
GCA_016598795.1	2018	Russia	Europe	ST147	-	iuc 1	-	rmp 1; KpVP-1	rmpA2_6*-47%	-	NDM-29
GCA_016634505.1	2013	Australia	Oceania	ST23	ybt 1; ICEKp10	iuc 1	iro 1	rmp 1; KpVP-1,-	rmpA2_5-54%	-	-
GCA_016634525.1	2013	Australia	Oceania	ST592	-	iuc 1	iro 1	rmp 1; KpVP-1,-	rmpA2_5*-54%	-	-
GCA_016634705.1	2014	Australia	Oceania	ST336	ybt 15; ICEKp11	iuc 1	iro 1	rmp 1; KpVP-1,-	rmpA2_8-60%	CTX-M-15	-
GCA_016634875.1	2014	Australia	Oceania	ST65	ybt 17; ICEKp10	iuc 1	iro 1	rmp 1; KpVP-1 (truncated),-	rmpA2_6*-55%	-	-
GCA_016634945.1	2014	Australia	Oceania	ST336	ybt 15; ICEKp11	iuc 1	iro 1	rmp 1; KpVP-1,-	rmpA2_8-60%	CTX-M-15	-
GCA_016635135.1	2014	Australia	Oceania	ST23	ybt 1; ICEKp10	iuc 1	iro 1	rmp 1; KpVP-1 (truncated),-	rmpA2_6-60%	-	-
GCA_016635215.1	2014	Australia	Oceania	ST23	ybt 1; ICEKp10	iuc 1	iro 1	rmp 1; KpVP-1,-	rmpA2_6-60%	-	-
GCA_016635285.1	2015	Australia	Oceania	ST1049	ybt 5; ICEKp6?	iuc 1	iro 1	rmp 1; KpVP-1,-	rmpA2_5-54%	-	-
GCA_016635385.1	2015	Australia	Oceania	ST1761	ybt 1; ICEKp10	iuc 1	iro 1	rmp 1; KpVP-1,-	rmpA2_3-47%	-	-
GCA_016635435.1	2015	Australia	Oceania	ST86	ybt 9; ICEKp3	iuc 1	iro 1	rmp 1; KpVP-1,-	rmpA2_9*	-	-
GCA_016635465.1	2015	Australia	Oceania	ST65	ybt 17; ICEKp10	iuc 1	iro 1	rmp 1; KpVP-1 (truncated),-	rmpA2_6*-60%	-	-
GCA_016635565.1	2015	Australia	Oceania	ST375	-	iuc 1	iro 1	rmp 1; KpVP-1,-	rmpA2_3-47%	-	-
GCA_016635685.1	2016	Australia	Oceania	ST25	-	iuc 1	iro 1	rmp 1; KpVP-1,-	rmpA2_5-54%	CTX-M-15	-
GCA_016635825.1	2016	Australia	Oceania	ST25	-	iuc 1	iro 1	rmp 1; KpVP-1,-	rmpA2_5-54%	CTX-M-15	-
GCA_016635985.1	2016	Australia	Oceania	ST86	ybt 9; ICEKp3	iuc 1	iro 1	rmp 1; KpVP-1,-	rmpA2_6*-47%	-	-
GCA_016635995.1	2016	Australia	Oceania	ST65	ybt 17; ICEKp10	iuc 1	iro 1	rmp 1; KpVP-1 (truncated),-	rmpA2_6-60%	-	-
GCA_016679905.1	2018	China	East Asia	ST11	ybt 9; ICEKp3	iuc 1	-	rmp 1; KpVP-1,-	rmpA2_3-47%	CTX-M-65	KPC-2
GCA_016679935.1	2018	China	East Asia	ST11	ybt 9; ICEKp3 (truncated)	iuc 1	-	-	rmpA2_3-47%	CTX-M-65	KPC-2
GCA_016680095.1	2018	China	East Asia	ST11	ybt 9; ICEKp3 (truncated)	iuc 1	-	rmp 1; KpVP-1,-	rmpA2_3-47%	SHV-12	KPC-2
GCA_016680155.1	2018	China	East Asia	ST11	ybt 9; ICEKp3 (truncated)	iuc 1	-	rmp 1; KpVP-1,-	rmpA2_3-47%	-	KPC-2
GCA_016680165.1	2018	China	East Asia	ST11	ybt 9; ICEKp3 (truncated)	iuc 1	-	rmp 1; KpVP-1,-	rmpA2_3-47%	CTX-M-65	KPC-2
GCA_016680195.1	2018	China	East Asia	ST11	ybt 9; ICEKp3	iuc 1	-	rmp 1; KpVP-1,-	rmpA2_3-47%	-	KPC-2
GCA_016680205.1	2018	China	East Asia	ST11	ybt 9; ICEKp3 (truncated)	iuc 1	-	-	rmpA2_3-47%	-	KPC-2
GCA_016680295.1	2018	China	East Asia	ST11	ybt 9; ICEKp3 (truncated)	iuc 1	-	-	rmpA2_3-47%	CTX-M-65	KPC-2
GCA_016680335.1	2018	China	East Asia	ST11	ybt 9; ICEKp3 (truncated)	iuc 1	-	-	rmpA2_3-47%	-	KPC-2
GCA_016680365.1	2018	China	East Asia	ST11	ybt 9; ICEKp3	iuc 1	-	rmp 1; KpVP-1,-	rmpA2_3-47%	CTX-M-65	KPC-2
GCA_016680405.1	2018	China	East Asia	ST11	ybt 9; ICEKp3 (truncated)	iuc 1	-	-	rmpA2_3-47%	CTX-M-65	KPC-2
GCA_016680415.1	2018	China	East Asia	ST11	ybt 9; ICEKp3 (truncated)	iuc 1	-	-	rmpA2_3-47%	-	KPC-2
GCA_016680485.1	2018	China	East Asia	ST11	ybt 9; ICEKp3 (truncated)	iuc 1	-	-	rmpA2_3-47%	CTX-M-65	KPC-2
GCA_016680545.1	2018	China	East Asia	ST11	ybt 9; ICEKp3 (truncated)	iuc 1	-	-	rmpA2_3-47%	-	KPC-2
GCA_016680595.1	2018	China	East Asia	ST11	ybt 9; ICEKp3 (truncated)	iuc 1	-	-	rmpA2_3-47%	CTX-M-65	KPC-2
GCA_016680615.1	2018	China	East Asia	ST11	-	iuc 1	-	rmp 1; KpVP-1,-	rmpA2_3-47%	-	KPC-2
GCA_016680625.1	2018	China	East Asia	ST11	ybt 9; ICEKp3	iuc 1	-	rmp 1; KpVP-1,-	rmpA2_3-47%	-	KPC-2
GCA_016680655.1	2018	China	East Asia	ST11	ybt 9; ICEKp3	iuc 1	-	rmp 1; KpVP-1,-	rmpA2_3-47%	CTX-M-65	KPC-2
GCA_016680675.1	2018	China	East Asia	ST11	ybt 9; ICEKp3 (truncated)	iuc 1	-	rmp 1; KpVP-1,-	rmpA2_3-47%	CTX-M-65	KPC-2
GCA_016680715.1	2018	China	East Asia	ST11	ybt 9; ICEKp3 (truncated)	iuc 1	-	rmp 1; KpVP-1 (truncated)	rmpA2_3-47%	SHV-12	KPC-2
GCA_016680735.1	2018	China	East Asia	ST11	ybt 9; ICEKp3 (truncated)	iuc 1	-	-	rmpA2_3-47%	-	KPC-2
GCA_016680745.1	2018	China	East Asia	ST11	ybt 9; ICEKp3	iuc 1	-	-	rmpA2_3-47%	-	KPC-2
GCA_016680755.1	2018	China	East Asia	ST11	ybt 9; ICEKp3 (truncated)	iuc 1	-	-	rmpA2_3-47%	CTX-M-65	KPC-2
GCA_016680795.1	2018	China	East Asia	ST11	ybt 9; ICEKp3 (truncated)	iuc 1	-	-	rmpA2_3-47%	-	KPC-2
GCA_016680835.1	2018	China	East Asia	ST11	ybt 9; ICEKp3 (truncated)	iuc 1	-	-	rmpA2_3-47%	CTX-M-65	KPC-2
GCA_016680855.1	2018	China	East Asia	ST11	ybt 9; ICEKp3	iuc 1	-	-	rmpA2_3-47%	-	KPC-2
GCA_016680875.1	2018	China	East Asia	ST11	ybt 9; ICEKp3	iuc 1	-	-	rmpA2_3-47%	CTX-M-65	KPC-2
GCA_016680895.1	2018	China	East Asia	ST11	ybt 9; ICEKp3 (truncated)	iuc 1	-	-	rmpA2_3-47%	-	KPC-2
GCA_016680915.1	2018	China	East Asia	ST11	ybt 9; ICEKp3	iuc 1	-	rmp 1; KpVP-1,-	rmpA2_3-47%	-	KPC-2
GCA_016680955.1	2018	China	East Asia	ST11	ybt 9; ICEKp3	iuc 1	-	rmp 1; KpVP-1 (truncated)	rmpA2_3-47%	-	KPC-2
GCA_016680975.1	2018	China	East Asia	ST11	ybt 9; ICEKp3 (truncated)	iuc 1	-	-	rmpA2_3-47%	-	KPC-2
GCA_016722865.1	2019	China	East Asia	ST11	ybt 9; ICEKp3	iuc 1	-	rmp 1; KpVP-1,-	rmpA2_3-47%	CTX-M-65	KPC-2
GCA_016722885.1	2019	China	East Asia	ST11	ybt 9; ICEKp3	iuc 1	-	rmp 1; KpVP-1,-	rmpA2_3-47%	CTX-M-65	KPC-2
GCA_016745865.1	2020	China	East Asia	ST11	ybt 9; ICEKp3	iuc 1	-	-	rmpA2_3-47%	CTX-M-65	-
GCA_016748155.1	2017	China	East Asia	ST86	ybt 9; ICEKp3	iuc 1	iro 1	rmp 1; KpVP-1,-	rmpA2_9*-54%	-	KPC-2
GCA_016748215.1	2017	China	East Asia	ST86	ybt 9; ICEKp3 (truncated)	iuc 1	iro 1	rmp 1; KpVP-1,-	rmpA2_9*-54%	-	KPC-2
GCA_016748235.1	2017	China	East Asia	ST11	ybt 9; ICEKp3	iuc 1	-	rmp 1; KpVP-1,-	rmpA2_3-47%	CTX-M-65	KPC-2
GCA_016748255.1	2017	China	East Asia	ST437	ybt 9; ICEKp3	-	-	-	-	CTX-M-55;CTX-M-65*	KPC-2
GCA_016748285.1	2017	China	East Asia	ST11	ybt 9; ICEKp3	iuc 1	-	-	rmpA2_9	CTX-M-147*?	KPC-2
GCA_016748295.1	2017	China	East Asia	ST11	ybt 9; ICEKp3	iuc 1	-	rmp unknown	rmpA2_9	CTX-M-147?	KPC-2
GCA_016748375.1	2017	China	East Asia	ST11	ybt 9; ICEKp3	iuc 1	-	rmp 1; KpVP-1,-	rmpA2_3-47%	CTX-M-65;SHV-12	KPC-2
GCA_016748455.1	2017	China	East Asia	ST11	ybt 9; ICEKp3	iuc 1	-	-	rmpA2_9	CTX-M-104*?	KPC-2
GCA_016748475.1	2017	China	East Asia	ST11	ybt 9; ICEKp3	iuc 1	-	rmp 1; KpVP-1,-	rmpA2_3-47%	CTX-M-65;SHV-12	KPC-2
GCA_016748515.1	2017	China	East Asia	ST11	ybt 9; ICEKp3	iuc 1	-	rmp 1; KpVP-1,-	rmpA2_3-47%	CTX-M-65;SHV-12	KPC-2
GCA_016748535.1	2017	China	East Asia	ST11	ybt 9; ICEKp3	iuc 1	-	rmp 1; KpVP-1,-	rmpA2_3-47%	CTX-M-65;SHV-12	KPC-2
GCA_016748605.1	2017	China	East Asia	ST11	ybt 9; ICEKp3	iuc 1	-	rmp 1; KpVP-1,-	rmpA2_3-47%	CTX-M-65;SHV-12	KPC-2
GCA_016748625.1	2017	China	East Asia	ST11	ybt 9; ICEKp3	iuc 1	-	rmp 1; KpVP-1,-	rmpA2_3-47%	CTX-M-65;SHV-12	KPC-2
GCA_016748695.1	2017	China	East Asia	ST11	ybt 9; ICEKp3	iuc 1	iro 1 (incomplete)	-	rmpA2_8*	CTX-M-3	KPC-2
GCA_016748715.1	2017	China	East Asia	ST11	ybt 9; ICEKp3 (incomplete)	iuc 1	-	-	rmpA2_3-47%	CTX-M-65;SHV-12	KPC-2
GCA_016748725.1	2017	China	East Asia	ST11	ybt 9; ICEKp3	iuc 1	iro 1 (incomplete)	-	rmpA2_8*	CTX-M-3	KPC-2
GCA_016748735.1	2017	China	East Asia	ST11	ybt 9; ICEKp3	iuc 1	-	rmp 1; KpVP-1,-	rmpA2_3-47%	CTX-M-65;SHV-12	KPC-2
GCA_016748835.1	2017	China	East Asia	ST11	ybt 9; ICEKp3	iuc 1	-	rmp 1; KpVP-1,-	rmpA2_3-47%	CTX-M-65;SHV-12	KPC-2
GCA_016748845.1	2017	China	East Asia	ST11	ybt 9; ICEKp3	iuc 1	-	rmp 1; KpVP-1,-	rmpA2_3-47%	CTX-M-65;SHV-12	KPC-2
GCA_016748875.1	2017	China	East Asia	ST11	ybt 9; ICEKp3	iuc 1	-	rmp unknown	rmpA2_3-47%	CTX-M-3;CTX-M-65;SHV-12	KPC-2
GCA_016748895.1	2017	China	East Asia	ST11	ybt 9; ICEKp3	iuc 1	iro 1 (incomplete)	-	rmpA2_8*	CTX-M-3;CTX-M-65	KPC-2
GCA_016748915.1	2017	China	East Asia	ST11	ybt 9; ICEKp3	iuc 1	-	rmp 1; KpVP-1,-	rmpA2_3-47%	CTX-M-65;SHV-12	KPC-2
GCA_016748955.1	2017	China	East Asia	ST11	ybt 9; ICEKp3	iuc 1	-	rmp 1; KpVP-1,-	rmpA2_3-47%	CTX-M-65;SHV-12	KPC-2
GCA_016749055.1	2017	China	East Asia	ST86	ybt 9; ICEKp3 (truncated)	iuc 1 (incomplete)	iro 1 (incomplete)	rmp 1; KpVP-1 (truncated)	rmpA2_9*-54%	CTX-M-65	KPC-2
GCA_016749145.1	2017	China	East Asia	ST11	ybt 9; ICEKp3	iuc 1	-	rmp 1; KpVP-1,-	rmpA2_3-47%	CTX-M-65;SHV-12	KPC-2
GCA_016749195.1	2017	China	East Asia	ST11	ybt 9; ICEKp3	iuc 1	-	rmp unknown	rmpA2_4*-47%	CTX-M-104*?	KPC-2
GCA_016749245.1	2017	China	East Asia	ST11	ybt 9; ICEKp3	iuc 1	-	rmp 1; KpVP-1 (truncated),-	rmpA2_3-47%	-	KPC-2
GCA_016749255.1	2017	China	East Asia	ST11	ybt 9; ICEKp3	iuc 1	-	rmp 1; KpVP-1,-	rmpA2_3-47%	CTX-M-65;SHV-12	KPC-2
GCA_016749295.1	2017	China	East Asia	ST11	ybt 9; ICEKp3	iuc 1	iro 1	rmp 1; KpVP-1,-	rmpA2_3-47%	CTX-M-3;CTX-M-65	KPC-2
GCA_016749315.1	2017	China	East Asia	ST11	ybt 9; ICEKp3	iuc 1	-	-	rmpA2_3-47%	CTX-M-65;SHV-12	KPC-2
GCA_016749355.1	2017	China	East Asia	ST11	ybt 9; ICEKp3	iuc 1	-	-	rmpA2_3-47%	CTX-M-65;SHV-12	KPC-2
GCA_016749435.1	2017	China	East Asia	ST11	ybt 9; ICEKp3	iuc 1	iro 1 (incomplete)	-	rmpA2_8*	-	KPC-2
GCA_016749475.1	2017	China	East Asia	ST11	ybt 9; ICEKp3	iuc 1	-	rmp 1; KpVP-1 (truncated),-	rmpA2_3-47%	-	KPC-2
GCA_016749555.1	2017	China	East Asia	ST11	ybt 9; ICEKp3	iuc 1	-	-	rmpA2_9	CTX-M-9*?	KPC-2
GCA_016749605.1	2017	China	East Asia	ST11	ybt 9; ICEKp3	iuc 1	iro 1 (incomplete)	-	rmpA2_8*	CTX-M-65	KPC-2
GCA_016749635.1	2017	China	East Asia	ST11	ybt 9; ICEKp3	iuc 1	-	-	rmpA2_9	CTX-M-9*?	KPC-2
GCA_016749695.1	2017	China	East Asia	ST11	ybt 9; ICEKp3	iuc 1	-	rmp 1; KpVP-1,-	rmpA2_3-47%	CTX-M-65;SHV-12	KPC-2
GCA_016749735.1	2017	China	East Asia	ST11	ybt 9; ICEKp3	iuc 1	-	-	rmpA2_3-47%	CTX-M-65;SHV-12	KPC-2
GCA_016749755.1	2017	China	East Asia	ST11	ybt 9; ICEKp3 (truncated)	iuc 1	-	rmp 1; KpVP-1,-	rmpA2_3-47%	CTX-M-65;SHV-12	KPC-2
GCA_016749795.1	2017	China	East Asia	ST11	ybt 9; ICEKp3	iuc 1	-	-	rmpA2_9	CTX-M-14^	KPC-2
GCA_016749835.1	2017	China	East Asia	ST11	ybt 9; ICEKp3	iuc 1	-	rmp 1; KpVP-1,-	rmpA2_3-47%	CTX-M-65;SHV-12	KPC-2
GCA_016749855.1	2017	China	East Asia	ST11	ybt 9; ICEKp3	-	-	-	rmpA2_9*-0%	CTX-M-14^	KPC-2
GCA_016749865.1	2017	China	East Asia	ST11	ybt 9; ICEKp3	iuc 1	-	-	rmpA2_9	CTX-M-104*?;CTX-M-15	KPC-2
GCA_016749905.1	2017	China	East Asia	ST11	ybt 9; ICEKp3	iuc 1	-	-	rmpA2_3-47%	CTX-M-65;SHV-12	KPC-2
GCA_016749955.1	2017	China	East Asia	ST11	ybt 9; ICEKp3	iuc 1	-	rmp 1; KpVP-1,-	rmpA2_3-47%	CTX-M-65;SHV-12	KPC-2
GCA_016749975.1	2017	China	East Asia	ST11	ybt 9; ICEKp3	iuc 1	-	-	rmpA2_3-47%	CTX-M-65;SHV-12	KPC-2
GCA_016749995.1	2017	China	East Asia	ST11	ybt 9; ICEKp3	iuc 1	iro 1	rmp 1; KpVP-1 (truncated),-	rmpA2_3-47%	CTX-M-65;SHV-12	KPC-2
GCA_016750015.1	2017	China	East Asia	ST11	ybt 9; ICEKp3	iuc 1	-	-	rmpA2_3-47%	CTX-M-65;SHV-12	KPC-2
GCA_016750035.1	2017	China	East Asia	ST11	ybt 9; ICEKp3	iuc 1	-	-	rmpA2_9	CTX-M-104*?	KPC-2
GCA_016750055.1	2017	China	East Asia	ST11	ybt 9; ICEKp3	iuc 1	-	rmp 1; KpVP-1,-	rmpA2_3-47%	CTX-M-65;SHV-12	KPC-2
GCA_016750115.1	2017	China	East Asia	ST11	ybt 9; ICEKp3	iuc 1	iro 1 (incomplete)	-	rmpA2_8*	CTX-M-65	KPC-2
GCA_016750175.1	2017	China	East Asia	ST11	ybt 9; ICEKp3	iuc 1	iro 1 (incomplete)	rmp unknown	rmpA2_8*	CTX-M-65	KPC-2
GCA_016750195.1	2017	China	East Asia	ST11	ybt 9; ICEKp3	iuc 1	-	-	rmpA2_3-47%	CTX-M-65;SHV-12	KPC-2
GCA_016750205.1	2017	China	East Asia	ST86	ybt 9; ICEKp3	iuc 1	iro 1	rmp 1; KpVP-1	-	-	KPC-2
GCA_016750235.1	2016	China	East Asia	ST11	ybt 9; ICEKp3	iuc 1	-	-	rmpA2_9	CTX-M-65?	KPC-2
GCA_016750245.1	2016	China	East Asia	ST11	ybt 9; ICEKp3	iuc 1	-	-	rmpA2_9	CTX-M-65?	KPC-2
GCA_016750275.1	2016	China	East Asia	ST11	ybt 9; ICEKp3	iuc 1	iro 1 (incomplete)	-	rmpA2_8*	CTX-M-3	KPC-2
GCA_016750295.1	2016	China	East Asia	ST11	ybt 9; ICEKp3	iuc 1	-	-	rmpA2_8-60%	CTX-M-65	KPC-2
GCA_016750315.1	2016	China	East Asia	ST11	ybt 9; ICEKp3	iuc 1	iro 1 (incomplete)	-	rmpA2_8*	CTX-M-3	KPC-2
GCA_016750355.1	2016	China	East Asia	ST11	ybt 9; ICEKp3	iuc 1	iro 1 (incomplete)	-	rmpA2_8*	CTX-M-3	KPC-2
GCA_016750365.1	2016	China	East Asia	ST11	ybt 9; ICEKp3	iuc 1	iro 1 (incomplete)	-	rmpA2_8*	CTX-M-24;CTX-M-3	KPC-2
GCA_016750395.1	2016	China	East Asia	ST11	ybt 9; ICEKp3	iuc 1	iro 1 (incomplete)	-	rmpA2_8*	CTX-M-3	KPC-2
GCA_016750455.1	2016	China	East Asia	ST11	ybt 9; ICEKp3	iuc 1	iro 1 (incomplete)	-	rmpA2_8*	CTX-M-3	KPC-2
GCA_016750465.1	2016	China	East Asia	ST437	ybt 9; ICEKp3	iuc 3	-	-	-	-	KPC-2
GCA_016750535.1	2016	China	East Asia	ST11	ybt 9; ICEKp3	iuc 1	-	rmp 1; KpVP-1,-	rmpA2_3-47%	CTX-M-65;SHV-12^	KPC-2
GCA_016750555.1	2016	China	East Asia	ST11	ybt 9; ICEKp3	iuc 1	iro 1 (incomplete)	-	rmpA2_8*	CTX-M-3	KPC-2
GCA_016750575.1	2016	China	East Asia	ST11	ybt 9; ICEKp3	iuc 1	-	rmp 1; KpVP-1,-	rmpA2_3-47%	CTX-M-65	KPC-2
GCA_016750595.1	2016	China	East Asia	ST11	ybt 9; ICEKp3	iuc 1	-	rmp 1; KpVP-1,-	rmpA2_3-47%	CTX-M-65;SHV-12	KPC-2
GCA_016750615.1	2016	China	East Asia	ST11	ybt 9; ICEKp3	iuc 1	-	rmp 1; KpVP-1,-	rmpA2_3-47%	CTX-M-65;SHV-12	KPC-2
GCA_016750625.1	2016	China	East Asia	ST11	ybt 9; ICEKp3	iuc 1	-	rmp 1; KpVP-1 (truncated),-	rmpA2_3-47%	CTX-M-65	KPC-2
GCA_016750655.1	2016	China	East Asia	ST11	ybt 9; ICEKp3	iuc 1	-	rmp 1; KpVP-1,-	rmpA2_3-47%	CTX-M-65;SHV-12	KPC-2
GCA_016750675.1	2016	China	East Asia	ST11	ybt 9; ICEKp3	iuc 1	iro 1 (incomplete)	-	rmpA2_8*	CTX-M-3	KPC-2
GCA_016750685.1	2016	China	East Asia	ST11	ybt 9; ICEKp3	iuc 1	iro 1 (incomplete)	-	rmpA2_8*	CTX-M-3;CTX-M-65	KPC-2
GCA_016750715.1	2016	China	East Asia	ST11	ybt 9; ICEKp3	iuc 1	iro 1 (incomplete)	-	rmpA2_8*	CTX-M-3	KPC-2
GCA_016750775.1	2016	China	East Asia	ST11	ybt 9; ICEKp3	iuc 1	iro 1 (incomplete)	-	rmpA2_8*	CTX-M-3	KPC-2
GCA_016750785.1	2016	China	East Asia	ST11	ybt 9; ICEKp3	iuc 1	-	rmp 1; KpVP-1,-	rmpA2_9	CTX-M-65?	KPC-2
GCA_016750815.1	2016	China	East Asia	ST11	ybt 9; ICEKp3	iuc 1	iro 1 (incomplete)	-	rmpA2_8*	CTX-M-3	KPC-2
GCA_016750835.1	2016	China	East Asia	ST11	ybt 9; ICEKp3	iuc 1	iro 1 (incomplete)	-	rmpA2_8*	CTX-M-3	KPC-2
GCA_016750855.1	2016	China	East Asia	ST11	ybt 9; ICEKp3	iuc 1	iro 1 (incomplete)	-	rmpA2_8*	CTX-M-3	KPC-2
GCA_016750875.1	2016	China	East Asia	ST11	ybt 9; ICEKp3	iuc 1	iro 1 (incomplete)	-	rmpA2_8*	CTX-M-3;CTX-M-65	KPC-2
GCA_016750895.1	2016	China	East Asia	ST11	ybt 9; ICEKp3	iuc 1	-	rmp 1; KpVP-1 (truncated),-	rmpA2_3-47%	CTX-M-65	KPC-2
GCA_016750905.1	2016	China	East Asia	ST11	ybt 9; ICEKp3	iuc 1	iro 1 (incomplete)	-	rmpA2_8*	CTX-M-3	KPC-2
GCA_016750975.1	2016	China	East Asia	ST11	ybt 9; ICEKp3	iuc 1	-	rmp 1; KpVP-1,-	rmpA2_3-47%	CTX-M-65;SHV-12	KPC-2
GCA_016750995.1	2016	China	East Asia	ST11	ybt 9; ICEKp3	iuc 1	-	rmp 1; KpVP-1,-	rmpA2_3-47%	CTX-M-3;CTX-M-65	KPC-2
GCA_016751005.1	2016	China	East Asia	ST11	ybt 9; ICEKp3	iuc 1	-	-	rmpA2_9	CTX-M-65	KPC-2
GCA_016751035.1	2016	China	East Asia	ST11	ybt 9; ICEKp3	iuc 1	-	-	rmpA2_9	CTX-M-65	KPC-2
GCA_016751045.1	2016	China	East Asia	ST11	ybt 9; ICEKp3	iuc 1	-	-	rmpA2_3-47%	CTX-M-65;SHV-12^	KPC-2
GCA_016751075.1	2016	China	East Asia	ST11	ybt 9; ICEKp3	iuc 1	-	-	rmpA2_3-47%	CTX-M-65	KPC-2
GCA_016751095.1	2016	China	East Asia	ST11	ybt 9; ICEKp3	iuc 1	-	-	rmpA2_3-47%	CTX-M-65	KPC-2
GCA_016751115.1	2016	China	East Asia	ST11	ybt 9; ICEKp3	iuc 1	-	-	rmpA2_3-47%	CTX-M-65	KPC-2
GCA_016751135.1	2016	China	East Asia	ST11	ybt 9; ICEKp3	iuc 1	-	-	rmpA2_9	CTX-M-65?	KPC-2
GCA_016751165.1	2016	China	East Asia	ST11	ybt 9; ICEKp3	iuc 1	-	rmp 1; KpVP-1,-	rmpA2_3-47%	CTX-M-65	KPC-2
GCA_016751195.1	2016	China	East Asia	ST11	ybt 9; ICEKp3	iuc 1	iro 1 (incomplete)	-	rmpA2_8*	CTX-M-3	KPC-2
GCA_016751215.1	2016	China	East Asia	ST11	ybt 9; ICEKp3	iuc 1	-	-	rmpA2_3-47%	CTX-M-65	KPC-2
GCA_016751235.1	2016	China	East Asia	ST11	ybt 9; ICEKp3	iuc 1	-	-	rmpA2_3-47%	CTX-M-65	KPC-2
GCA_016751255.1	2016	China	East Asia	ST11	ybt 9; ICEKp3	iuc 1	-	-	rmpA2_3-47%	CTX-M-65	KPC-2
GCA_016751275.1	2016	China	East Asia	ST11	ybt 9; ICEKp3	iuc 1	-	rmp 1; KpVP-1,-	rmpA2_3-47%	CTX-M-65	KPC-2
GCA_016751295.1	2016	China	East Asia	ST11	ybt 9; ICEKp3	iuc 1	-	-	rmpA2_3-47%	CTX-M-65	KPC-2
GCA_016751305.1	2016	China	East Asia	ST11	ybt 9; ICEKp3	iuc 1	iro 1 (incomplete)	-	rmpA2_8*	CTX-M-3	KPC-2
GCA_016751335.1	2016	China	East Asia	ST11	ybt 9; ICEKp3	iuc 1	-	-	rmpA2_3-47%	CTX-M-65;SHV-12	KPC-2
GCA_016751375.1	2016	China	East Asia	ST11	ybt 9; ICEKp3	iuc 1	iro 1 (incomplete)	-	rmpA2_8*	CTX-M-3;CTX-M-65	KPC-2
GCA_016751395.1	2016	China	East Asia	ST11	ybt 9; ICEKp3	iuc 1	-	rmp 1; KpVP-1,-	rmpA2_3-47%	CTX-M-65?;SHV-12	KPC-2
GCA_016751415.1	2016	China	East Asia	ST11	ybt 9; ICEKp3	iuc 1	iro 1 (incomplete)	-	rmpA2_8*	CTX-M-3	KPC-2
GCA_016751435.1	2016	China	East Asia	ST11	ybt 9; ICEKp3	iuc 1	-	-	rmpA2_3-47%	CTX-M-65	KPC-2
GCA_016751455.1	2016	China	East Asia	ST11	ybt 9; ICEKp3	iuc 1	-	-	rmpA2_3-47%	CTX-M-65;SHV-12	KPC-2
GCA_016751475.1	2016	China	East Asia	ST11	ybt 9; ICEKp3	iuc 1	-	-	rmpA2_9	CTX-M-65?	KPC-2
GCA_016751495.1	2016	China	East Asia	ST11	ybt 9; ICEKp3	iuc 1	-	-	rmpA2_3-47%	CTX-M-65;SHV-12	KPC-2
GCA_016751505.1	2016	China	East Asia	ST11	ybt 9; ICEKp3	iuc 1	iro 1 (incomplete)	-	rmpA2_8*	CTX-M-3	KPC-2
GCA_016751535.1	2016	China	East Asia	ST11	ybt 9; ICEKp3	iuc 1	-	-	rmpA2_8-60%	CTX-M-65;SHV-12^	KPC-2
GCA_016751555.1	2016	China	East Asia	ST11	ybt 9; ICEKp3	iuc 1	iro 1 (incomplete)	-	rmpA2_8*	CTX-M-3	KPC-2
GCA_016751575.1	2016	China	East Asia	ST11	ybt 9; ICEKp3	iuc 1	-	-	rmpA2_3-47%	CTX-M-65;SHV-12	KPC-2
GCA_016751595.1	2016	China	East Asia	ST11	ybt 9; ICEKp3	iuc 1	iro 1 (incomplete)	-	rmpA2_8*	CTX-M-3	KPC-2
GCA_016751615.1	2016	China	East Asia	ST11	ybt 9; ICEKp3	iuc 1	-	-	rmpA2_3-47%	CTX-M-65	KPC-2
GCA_016751635.1	2016	China	East Asia	ST11	ybt 9; ICEKp3	iuc 1	iro 1 (incomplete)	-	rmpA2_8*	CTX-M-3	KPC-2
GCA_016751645.1	2016	China	East Asia	ST11	ybt 9; ICEKp3	iuc 1	-	rmp 1; KpVP-1 (truncated),-	rmpA2_3-47%	-	KPC-2
GCA_016751675.1	2016	China	East Asia	ST11	ybt 9; ICEKp3	iuc 1	-	-	rmpA2_9	CTX-M-65?	KPC-2
GCA_016751695.1	2016	China	East Asia	ST11	ybt 9; ICEKp3	iuc 1	-	-	rmpA2_3-47%	CTX-M-65	KPC-2
GCA_016751705.1	2016	China	East Asia	ST11	ybt 9; ICEKp3	iuc 1	-	-	rmpA2_4*-47%	CTX-M-65?	KPC-2
GCA_016751735.1	2016	China	East Asia	ST11	ybt 9; ICEKp3	iuc 1	iro 1 (incomplete)	-	rmpA2_8*	CTX-M-3	KPC-2
GCA_016751775.1	2016	China	East Asia	ST11	ybt 9; ICEKp3	iuc 1	iro 1 (incomplete)	-	rmpA2_8*	CTX-M-3	KPC-2
GCA_016751795.1	2016	China	East Asia	ST11	ybt 9; ICEKp3	iuc 1	-	rmp 1; KpVP-1 (truncated),-	rmpA2_3-47%	CTX-M-65;SHV-12	KPC-2
GCA_016751815.1	2016	China	East Asia	ST11	ybt 9; ICEKp3	iuc 1	iro 1 (incomplete)	-	rmpA2_8*	CTX-M-3	KPC-2
GCA_016751835.1	2016	China	East Asia	ST11	ybt 9; ICEKp3	iuc 1	iro 1 (incomplete)	-	rmpA2_8*	CTX-M-3	KPC-2
GCA_016751855.1	2016	China	East Asia	ST11	ybt 9; ICEKp3	iuc 1	-	-	rmpA2_9	CTX-M-65?	KPC-2
GCA_016751875.1	2016	China	East Asia	ST11	ybt 9; ICEKp3	iuc 1	iro 1 (incomplete)	-	rmpA2_8*	CTX-M-3	KPC-2
GCA_016751905.1	2016	China	East Asia	ST11	ybt 9; ICEKp3	iuc 1	-	-	rmpA2_9	CTX-M-65?	KPC-2
GCA_016751955.1	2016	China	East Asia	ST11	ybt 9; ICEKp3	iuc 1	iro 1 (incomplete)	-	rmpA2_8*	CTX-M-3	KPC-2
GCA_016751995.1	2016	China	East Asia	ST11	ybt 9; ICEKp3	iuc 1	-	-	rmpA2_3-47%	CTX-M-65	KPC-2
GCA_016752005.1	2016	China	East Asia	ST11	ybt 9; ICEKp3	iuc 1	-	-	rmpA2_9	CTX-M-65	KPC-2
GCA_016752025.1	2016	China	East Asia	ST11	ybt 9; ICEKp3	iuc 1	iro 1 (incomplete)	-	rmpA2_8*	CTX-M-3	KPC-2
GCA_016752055.1	2016	China	East Asia	ST11	ybt 9; ICEKp3	iuc 1	iro 1 (incomplete)	-	rmpA2_8*	CTX-M-14;CTX-M-3	KPC-2
GCA_016752075.1	2016	China	East Asia	ST11	ybt 9; ICEKp3	iuc 1	-	rmp 1; KpVP-1,-	rmpA2_3-47%	CTX-M-65	KPC-2
GCA_016752095.1	2016	China	East Asia	ST11	ybt 9; ICEKp3	iuc 1	iro 1 (incomplete)	-	rmpA2_8*	CTX-M-3	KPC-2
GCA_016752125.1	2016	China	East Asia	ST11	ybt 9; ICEKp3	iuc 1	iro 1 (incomplete)	-	rmpA2_8*	CTX-M-3	KPC-2
GCA_016752155.1	2016	China	East Asia	ST11	ybt 9; ICEKp3	iuc 1	-	-	rmpA2_9	CTX-M-65?	KPC-2
GCA_016752175.1	2016	China	East Asia	ST11	ybt 9; ICEKp3	iuc 1	-	-	rmpA2_9	CTX-M-65	KPC-2
GCA_016752195.1	2016	China	East Asia	ST11	ybt 9; ICEKp3	iuc 1	-	-	rmpA2_9	CTX-M-65?	KPC-2
GCA_016752235.1	2016	China	East Asia	ST11	ybt 9; ICEKp3	iuc 1	-	rmp 1; KpVP-1 (truncated),-	rmpA2_3-47%	CTX-M-65;SHV-12	KPC-2
GCA_016752295.1	2016	China	East Asia	ST11	ybt 9; ICEKp3	iuc 1	-	rmp 1; KpVP-1 (truncated),-	rmpA2_3-47%	CTX-M-65;SHV-12	KPC-2
GCA_016752465.1	2016	China	East Asia	ST11	ybt 9; ICEKp3	iuc 1	iro 1 (incomplete) (truncated)	rmp 1; KpVP-1,-	rmpA2_6-60%	-	KPC-2
GCA_016752555.1	2016	China	East Asia	ST11	ybt 9; ICEKp3 (incomplete)	iuc 1	-	rmp 1; KpVP-1,-	rmpA2_3-47%	CTX-M-65;SHV-12	KPC-2
GCA_016752635.1	2016	China	East Asia	ST11	ybt 9; ICEKp3	iuc 1	-	rmp 1; KpVP-1,-	rmpA2_3-47%	CTX-M-65;SHV-12	KPC-2
GCA_016752665.1	2016	China	East Asia	ST11	ybt 9; ICEKp3	iuc 1	-	rmp 1; KpVP-1,-	rmpA2_3-47%	CTX-M-65;SHV-12	KPC-2
GCA_016752675.1	2016	China	East Asia	ST11	ybt 9; ICEKp3 (truncated)	iuc 1	-	rmp 1; KpVP-1 (truncated),-	rmpA2_3-47%	CTX-M-65;SHV-12	KPC-2
GCA_016752695.1	2016	China	East Asia	ST11	ybt 9; ICEKp3	iuc 1	-	rmp 1; KpVP-1 (truncated),-	rmpA2_3-47%	CTX-M-65;SHV-12	KPC-2
GCA_016752785.1	2016	China	East Asia	ST11	ybt 9; ICEKp3	iuc 1	-	rmp 1; KpVP-1 (truncated),-	rmpA2_3-47%	CTX-M-65;SHV-12	KPC-2
GCA_016752815.1	2016	China	East Asia	ST11	ybt 9; ICEKp3	iuc 1	-	rmp 1; KpVP-1 (truncated),-	rmpA2_3-47%	CTX-M-65;SHV-12	KPC-2
GCA_016752855.1	2016	China	East Asia	ST11	ybt 9; ICEKp3	iuc 1	-	rmp 1; KpVP-1,-	rmpA2_3-47%	CTX-M-65;SHV-12	KPC-2
GCA_016752895.1	2016	China	East Asia	ST11	ybt 9; ICEKp3	iuc 1	-	rmp 1; KpVP-1,-	rmpA2_3-47%	CTX-M-65;SHV-12	KPC-2
GCA_016752975.1	2016	China	East Asia	ST11	ybt 9; ICEKp3	iuc 1	-	rmp 1; KpVP-1,-	rmpA2_3-47%	CTX-M-65;SHV-12	KPC-2
GCA_016752985.1	2016	China	East Asia	ST11	ybt 9; ICEKp3	iuc 1 (incomplete) (truncated)	-	rmp 1; KpVP-1	-	CTX-M-65;SHV-12	KPC-2
GCA_016753035.1	2016	China	East Asia	ST11	ybt 9; ICEKp3	iuc 1	-	rmp 1; KpVP-1,-	rmpA2_3-47%	CTX-M-65;SHV-12	KPC-2
GCA_016753055.1	2016	China	East Asia	ST11	ybt 9; ICEKp3 (truncated)	iuc 1	iro 1	rmp 1; KpVP-1,-	rmpA2_3-47%	CTX-M-65	KPC-2
GCA_016753095.1	2016	China	East Asia	ST11	ybt 9; ICEKp3	iuc 1	-	rmp 1; KpVP-1,-	rmpA2_3-47%	CTX-M-65;SHV-12	KPC-2
GCA_016753105.1	2016	China	East Asia	ST11	ybt 9; ICEKp3	iuc 1	-	-	rmpA2_8-60%	CTX-M-15;CTX-M-65	KPC-2
GCA_016753135.1	2016	China	East Asia	ST11	ybt 9; ICEKp3	iuc 1	iro 1	rmp 1; KpVP-1 (truncated),-	rmpA2_3-47%	CTX-M-65;SHV-12	KPC-2
GCA_016753175.1	2016	China	East Asia	ST395	ybt 15; ICEKp11	iuc 1	-	-	rmpA2_8-60%	-	KPC-2
GCA_016753215.1	2016	China	East Asia	ST11	ybt 9; ICEKp3	iuc 1	iro 1	rmp 1; KpVP-1 (truncated),-	rmpA2_3-47%	CTX-M-65	KPC-2
GCA_016753255.1	2016	China	East Asia	ST11	ybt 9; ICEKp3	iuc 1	-	rmp 1; KpVP-1,-	rmpA2_3-47%	SHV-12^	KPC-2
GCA_016753265.1	2016	China	East Asia	ST11	ybt 9; ICEKp3	iuc 5	-	-	-	SHV-12^	KPC-2
GCA_016753285.1	2016	China	East Asia	ST11	ybt 9; ICEKp3	iuc 1	-	-	-	CTX-M-65	KPC-2
GCA_016753315.1	2016	China	East Asia	ST11	ybt 9; ICEKp3	iuc 1	iro 1	rmp 1; KpVP-1,-	rmpA2_3-47%	CTX-M-65	KPC-2
GCA_016753335.1	2016	China	East Asia	ST11	ybt 9; ICEKp3	iuc 1	iro 1 (incomplete)	-	rmpA2_3-47%	CTX-M-65	KPC-2
GCA_016753365.1	2016	China	East Asia	ST11	ybt 9; ICEKp3	iuc 1	iro 1	-	-	CTX-M-65	KPC-2
GCA_016753415.1	2016	China	East Asia	ST11	ybt 9; ICEKp3	iuc 1	iro 1	rmp 1; KpVP-1 (truncated),-	rmpA2_3-47%	CTX-M-65	KPC-2
GCA_016753425.1	2016	China	East Asia	ST11	ybt 9; ICEKp3	iuc 5	-	-	-	CTX-M-15;CTX-M-65	KPC-2
GCA_016753455.1	2016	China	East Asia	ST11	ybt 9; ICEKp3	iuc 1	iro 1	rmp 1; KpVP-1,-	rmpA2_3-47%	CMY-42;CTX-M-65	KPC-2
GCA_016753475.1	2016	China	East Asia	ST11	ybt 9; ICEKp3	iuc 1	-	-	-	CTX-M-65	KPC-2
GCA_016753485.1	2016	China	East Asia	ST11	ybt 9; ICEKp3	iuc 1	iro 1	rmp 1; KpVP-1 (truncated),-	rmpA2_3-47%	CTX-M-65;SHV-12	KPC-2
GCA_016753495.1	2016	China	East Asia	ST11	ybt 9; ICEKp3	iuc 1	iro 1	rmp 1; KpVP-1,-	rmpA2_3-47%	CTX-M-65	KPC-2
GCA_016753505.1	2016	China	East Asia	ST11	ybt 9; ICEKp3	iuc 1	iro 1 (incomplete)	-	rmpA2_3-47%	CTX-M-65;SHV-12	KPC-2
GCA_016753555.1	2016	China	East Asia	ST11	ybt 9; ICEKp3	iuc 1	iro 1 (incomplete)	-	rmpA2_3-47%	CTX-M-65;SHV-12^	KPC-2
GCA_016753575.1	2016	China	East Asia	ST11	ybt 9; ICEKp3	iuc 1	-	-	rmpA2_8-60%	CTX-M-15;CTX-M-65	KPC-2
GCA_016753615.1	2016	China	East Asia	ST11	ybt 9; ICEKp3	iuc 1	iro 1 (incomplete)	-	rmpA2_3-47%	CTX-M-65;SHV-12	KPC-2
GCA_016753635.1	2016	China	East Asia	ST11	ybt 9; ICEKp3 (truncated)	iuc 1	iro 1	rmp 1; KpVP-1 (truncated),-	rmpA2_3-47%	CTX-M-65	KPC-2
GCA_016753655.1	2016	China	East Asia	ST15	ybt 14; ICEKp12	iuc 1 (incomplete)	-	-	rmpA2_8-60%	CTX-M-15	KPC-2
GCA_016753675.1	2016	China	East Asia	ST11	ybt 9; ICEKp3	iuc 1	iro 1	rmp 1; KpVP-1,-	rmpA2_3-47%	CTX-M-65	KPC-2
GCA_016753695.1	2016	China	East Asia	ST11	ybt 9; ICEKp3 (incomplete)	iuc 1	iro 1	rmp 1; KpVP-1,-	rmpA2_3-47%	CTX-M-65	KPC-2
GCA_016753715.1	2016	China	East Asia	ST11	ybt 9; ICEKp3	iuc 1	-	-	rmpA2_8-60%	CTX-M-15;CTX-M-65	KPC-2
GCA_016753735.1	2016	China	East Asia	ST395	ybt 15; ICEKp11	iuc 1	-	-	rmpA2_8-60%	-	KPC-2
GCA_016753755.1	2016	China	East Asia	ST11	ybt 9; ICEKp3	iuc 1	iro 1 (incomplete)	rmp 1; KpVP-1 (truncated),-	rmpA2_3-47%	CTX-M-65	KPC-2
GCA_016753765.1	2016	China	East Asia	ST11	ybt 9; ICEKp3 (truncated)	iuc 1	iro 1	rmp 1; KpVP-1 (truncated),-	rmpA2_3-47%	CTX-M-65;SHV-12	KPC-2
GCA_016753795.1	2016	China	East Asia	ST48	ybt 14; ICEKp5	iuc 1	-	-	rmpA2_8-60%	CTX-M-15	KPC-2
GCA_016753815.1	2016	China	East Asia	ST11	ybt 9; ICEKp3	iuc 1	iro 1 (truncated)	rmp unknown,-	rmpA2_3-47%	CTX-M-65;SHV-12	KPC-2
GCA_016753835.1	2016	China	East Asia	ST11	ybt 9; ICEKp3	iuc 1	iro 1	rmp 1; KpVP-1 (truncated),-	rmpA2_3-47%	CTX-M-65	KPC-2
GCA_016753855.1	2016	China	East Asia	ST11	ybt 9; ICEKp3	iuc 1	iro 1 (incomplete)	-	rmpA2_3-47%	CTX-M-65	KPC-2
GCA_016753875.1	2016	China	East Asia	ST11	ybt 9; ICEKp3	iuc 1	iro 1	rmp 1; KpVP-1 (truncated)	rmpA2_3-47%	CTX-M-65	KPC-2
GCA_016753915.1	2016	China	East Asia	ST15	ybt 14; ICEKp12	iuc 1	-	-	rmpA2_8-60%	CTX-M-15	KPC-2
GCA_016753935.1	2016	China	East Asia	ST11	ybt 9; ICEKp3	iuc 1	iro 1	rmp 1; KpVP-1 (truncated),-	rmpA2_3-47%	CTX-M-65;SHV-12	KPC-2
GCA_016753955.1	2016	China	East Asia	ST11	ybt 9; ICEKp3	iuc 1	iro 1 (incomplete)	-	rmpA2_3-47%	CTX-M-65	KPC-2
GCA_016753975.1	2016	China	East Asia	ST11	ybt 9; ICEKp3 (truncated)	iuc 1	iro 1	rmp 1; KpVP-1,-	rmpA2_3-47%	CTX-M-65	KPC-2
GCA_016753995.2	2016	China	East Asia	ST11	ybt 9; ICEKp3	iuc 1	iro 1	rmp 1; KpVP-1	rmpA2_3-47%	CMY-42;CTX-M-65;CTX-M-65	KPC-2
GCA_016754005.1	2016	China	East Asia	ST11	ybt 9; ICEKp3	iuc 1	iro 1 (incomplete)	-	rmpA2_3-47%	CTX-M-65	KPC-2
GCA_016754035.1	2016	China	East Asia	ST11	ybt 9; ICEKp3	iuc 1	iro 1	rmp 1; KpVP-1 (truncated),-	rmpA2_3-47%	CTX-M-65;SHV-12	KPC-2
GCA_016754055.1	2016	China	East Asia	ST11	ybt 9; ICEKp3	iuc 1	iro 1	rmp 1; KpVP-1 (truncated),-	rmpA2_3-47%	CTX-M-65	KPC-2
GCA_016754075.1	2015	China	East Asia	ST11	ybt 9; ICEKp3	iuc 1	-	rmp 1; KpVP-1,-	rmpA2_3-47%	CTX-M-65;SHV-12	KPC-2
GCA_016754095.1	2015	China	East Asia	ST11	ybt 9; ICEKp3	iuc 1	-	-	rmpA2_8-60%	CTX-M-14	KPC-2
GCA_016754115.1	2015	China	East Asia	ST11	ybt 9; ICEKp3 (truncated)	iuc 1	iro 1 (incomplete) (truncated)	rmp 1; KpVP-1,-	rmpA2_6-60%	CTX-M-65	KPC-2
GCA_016754255.1	2015	China	East Asia	ST11	ybt 9; ICEKp3	iuc 1	iro 1 (incomplete) (truncated)	rmp 1; KpVP-1,-	rmpA2_6-60%	CTX-M-65	KPC-2
GCA_016754265.1	2015	China	East Asia	ST11	ybt 9; ICEKp3	iuc 1	iro 1 (incomplete) (truncated)	rmp 1; KpVP-1,-	rmpA2_6-60%	CTX-M-65	KPC-2
GCA_016754295.1	2015	China	East Asia	ST11	ybt 9; ICEKp3	iuc 1	-	-	rmpA2_8-60%	CTX-M-65	KPC-2
GCA_016754305.1	2015	China	East Asia	ST11	ybt 9; ICEKp3	iuc 1	iro 1 (incomplete) (truncated)	rmp 1; KpVP-1,-	rmpA2_6-60%	CTX-M-65	KPC-2
GCA_016754335.1	2015	China	East Asia	ST11	ybt 9; ICEKp3	iuc 1	iro 1 (incomplete) (truncated)	rmp 1; KpVP-1,-	rmpA2_6-60%	CTX-M-65	KPC-2
GCA_016754355.1	2015	China	East Asia	ST11	ybt 9; ICEKp3	iuc 1	iro 1 (incomplete) (truncated)	rmp 1; KpVP-1,-	rmpA2_6-60%	CTX-M-3;CTX-M-65	KPC-2
GCA_016754375.1	2015	China	East Asia	ST11	ybt 9; ICEKp3	iuc 1	iro unknown	-	rmpA2_6-60%	CTX-M-3;CTX-M-65	KPC-2
GCA_016754395.1	2015	China	East Asia	ST11	ybt 9; ICEKp3	iuc 1	-	-	rmpA2_8-60%	CTX-M-65	KPC-2
GCA_016754415.1	2015	China	East Asia	ST11	ybt 9; ICEKp3	iuc 1	-	rmp 1; KpVP-1,-	rmpA2_3-47%	CTX-M-65;SHV-12	KPC-2
GCA_016754435.1	2015	China	East Asia	ST11	ybt 9; ICEKp3	iuc 1	-	rmp 1; KpVP-1,-	rmpA2_3-47%	CTX-M-65;SHV-12	KPC-2
GCA_016754575.1	2014	China	East Asia	ST11	ybt 9; ICEKp3	iuc 1	iro 1 (incomplete) (truncated)	rmp 1; KpVP-1,-	rmpA2_6-60%	CTX-M-65	KPC-2
GCA_016754595.1	2014	China	East Asia	ST11	ybt 9; ICEKp3	iuc 1	iro 1 (incomplete) (truncated)	rmp 1; KpVP-1,-	rmpA2_6-60%	CTX-M-65	KPC-2
GCA_016754615.1	2014	China	East Asia	ST11	ybt 9; ICEKp3	iuc 1	-	-,-	rmpA2_6-60%	CTX-M-65	KPC-2
GCA_016754635.1	2014	China	East Asia	ST11	ybt 9; ICEKp3	iuc 1	-	-,-	rmpA2_9	CTX-M-65	KPC-2
GCA_016754675.1	2014	China	East Asia	ST11	ybt 9; ICEKp3	iuc 1	iro 1 (incomplete) (truncated)	rmp 1; KpVP-1,-	rmpA2_6-60%	CTX-M-65	KPC-2
GCA_016754695.1	2014	China	East Asia	ST11	ybt 9; ICEKp3	iuc 1	iro 1 (incomplete) (truncated)	rmp 1; KpVP-1,-	rmpA2_6-60%	CTX-M-65	KPC-2
GCA_016754715.1	2014	China	East Asia	ST11	ybt 9; ICEKp3	iuc 1	iro 1 (incomplete) (truncated)	rmp 1; KpVP-1,-	rmpA2_6-60%	CTX-M-65	KPC-2
GCA_016754735.1	2014	China	East Asia	ST11	ybt 9; ICEKp3	iuc 1	-	-	-	CTX-M-65	KPC-2
GCA_016754745.1	2014	China	East Asia	ST11	ybt 9; ICEKp3	iuc 1	-	-	-	CTX-M-65	KPC-2
GCA_016754775.1	2014	China	East Asia	ST11	ybt 9; ICEKp3	iuc 1	-	-,-	rmpA2_6-60%	CTX-M-65	KPC-2
GCA_016754795.1	2014	China	East Asia	ST11	ybt 9; ICEKp3	iuc 1	iro 1 (incomplete) (truncated)	rmp 1; KpVP-1,-	rmpA2_6-60%	CTX-M-65	KPC-2
GCA_016754815.1	2014	China	East Asia	ST11	ybt 9; ICEKp3	iuc 1	iro 1 (incomplete) (truncated)	rmp 1; KpVP-1	-	CTX-M-65	KPC-2
GCA_016754835.1	2014	China	East Asia	ST11	ybt 9; ICEKp3	iuc 1	iro 1 (incomplete) (truncated)	rmp 1; KpVP-1,-	rmpA2_6-60%	CTX-M-65	KPC-2
GCA_016754875.1	2014	China	East Asia	ST11	ybt 9; ICEKp3	iuc 1	iro 1 (incomplete) (truncated)	rmp 1; KpVP-1,-	rmpA2_6-60%	CTX-M-65	KPC-2
GCA_016754895.1	2014	China	East Asia	ST11	ybt 9; ICEKp3	iuc 1	iro 1 (incomplete) (truncated)	rmp 1; KpVP-1,-	rmpA2_6-60%	CTX-M-65	KPC-2
GCA_016754915.1	2014	China	East Asia	ST11	ybt 9; ICEKp3	iuc 1	iro 1 (incomplete) (truncated)	rmp 1; KpVP-1,-	rmpA2_6-60%	CTX-M-65	KPC-2
GCA_016754925.1	2014	China	East Asia	ST11	ybt 9; ICEKp3	iuc 1	iro 1 (incomplete) (truncated)	rmp 1; KpVP-1,-	rmpA2_6-60%	CTX-M-65	KPC-2
GCA_016754955.1	2014	China	East Asia	ST11	ybt 9; ICEKp3	iuc 1	iro 1 (incomplete) (truncated)	rmp 1; KpVP-1,-	rmpA2_6-60%	CTX-M-65	KPC-2
GCA_016754995.1	2014	China	East Asia	ST268	ybt 0; ICEKp10	iuc 1	iro 1	rmp 1; KpVP-1	rmpA2_8*	-	KPC-2
GCA_016755055.1	2014	China	East Asia	ST11	ybt 9; ICEKp3	iuc 1	iro 1 (incomplete) (truncated)	rmp 1; KpVP-1,-	rmpA2_6-60%	CTX-M-65	KPC-2
GCA_016755075.1	2014	China	East Asia	ST11	ybt 9; ICEKp3	iuc 1	iro 1 (incomplete) (truncated)	rmp 1; KpVP-1,-	rmpA2_6-60%	CTX-M-65	KPC-2
GCA_016755315.1	2014	China	East Asia	ST11	ybt 9; ICEKp3	iuc 1	iro 1	rmp 1; KpVP-1 (truncated),-	rmpA2_3-47%	CTX-M-65	KPC-2
GCA_016755445.1	2014	China	East Asia	ST11	ybt 9; ICEKp3	iuc 3	-	-	-	CTX-M-65	KPC-2
GCA_016757945.1	2019	China	East Asia	ST15	ybt 16; ICEKp12	iuc 1	-	-	rmpA2_9	CTX-M-15	OXA-232
GCA_016757995.1	2018	China	East Asia	ST15	ybt 16; ICEKp12	iuc 1	-	-	rmpA2_9	CTX-M-15	OXA-232
GCA_016758015.1	2018	China	East Asia	ST15	ybt 16; ICEKp12	iuc 1	-	-	rmpA2_9	CTX-M-15	OXA-232
GCA_016761915.1	2018	Bangladesh	South Asia	ST490	ybt 14; ICEKp5 (truncated)	iuc 1	-	-	rmpA2_8*	CTX-M-15	NDM-5
GCA_016762085.1	2019	Bangladesh	South Asia	ST65	ybt unknown	iuc 1	iro 1	rmp 1; KpVP-1 (truncated),-	rmpA2_3-47%	-	-
GCA_016762295.1	2019	Bangladesh	South Asia	ST420	ybt 9; ICEKp3 (truncated)	iuc 1	iro 1	rmp 1; KpVP-1,-	rmpA2_3-47%	CTX-M-15	-
GCA_016762415.1	2019	Bangladesh	South Asia	ST420	ybt 9; ICEKp3	iuc 1	iro 1	rmp 1; KpVP-1 (truncated),-	rmpA2_5-54%	CTX-M-15	-
GCA_016762435.1	2019	Bangladesh	South Asia	ST268	ybt 0; ICEKp10	iuc 1	iro 1	rmp 1; KpVP-1	rmpA2_8*	-	-
GCA_016762555.1	2019	Bangladesh	South Asia	ST65	ybt 14; ICEKp5?	iuc 1	iro 1	rmp 1; KpVP-1 (truncated),-	rmpA2_5-54%	-	-
GCA_016774435.1	2018	China	East Asia	ST11	ybt 9; ICEKp3	iuc 1	-	-	rmpA2_8*	CTX-M-27	KPC-2
GCA_016774455.1	2019	China	East Asia	ST11	ybt 9; ICEKp3	iuc 1,iuc 1	iro 1	-,rmp 1; KpVP-1 (truncated)	rmpA2_5-54%,rmpA2_5-54%	-	KPC-2
GCA_016792405.1	2013	USA	North America	ST16	-	iuc 5	-	-	-	-	KPC-3
GCA_016795645.1	2013	USA	North America	ST16	ybt 17; ICEKp10	iuc 5	-	-	-	SHV-12	KPC-3
GCA_016795925.1	2015	USA	North America	ST231	ybt 14; ICEKp5	iuc 5	-	-	-	-	OXA-232
GCA_016796225.1	2011	USA	North America	ST16	-	iuc 5	-	-	-	CTX-M-15	-
GCA_016797015.1	2014	USA	North America	ST16	-	iuc 5	-	-	-	CTX-M-15	KPC-3
GCA_016798265.1	2011	USA	North America	ST16	-	iuc 5	-	-	-	-	-
GCA_016800965.1	2019	China	East Asia	ST290	ybt 2; ICEKp1	iuc 3	iro 3 (truncated)	rmp 3; ICEKp1	-	-	-
GCA_016805745.1	2016	Ecuador	South America	ST86	ybt 5; ICEKp6	iuc 1	iro 1	-	-	-	-
GCA_016812055.1	2020	China	East Asia	ST11	ybt 9; ICEKp3	iuc 1	-	-	rmpA2_3-47%	CTX-M-65;SHV-12	KPC-2;NDM-5
GCA_016859025.1	2019	China	East Asia	ST23	ybt 1; ICEKp10	iuc 1	iro 1	rmp 1; KpVP-1,-	rmpA2_5-54%	-	-
GCA_016879835.1	2016	China	East Asia	ST391	-	iuc 3	-	-	-	CTX-M-24	-
GCA_016888185.1	2015	Russia	Europe	ST23	ybt 1; ICEKp10	iuc 1	iro 1	rmp 1; KpVP-1,-	rmpA2_5-54%	-	-
GCA_016888205.1	2016	Russia	Europe	ST395	ybt 16; ICEKp12	iuc 1	-	-	-	CTX-M-15	OXA-48
GCA_016916595.1	2019	Russia	Europe	ST23	ybt 1; ICEKp10	iuc 1	iro 1	rmp 1; KpVP-1,-	rmpA2_6*-55%	-	-
GCA_016916615.1	2019	Russia	Europe	ST23	ybt 1; ICEKp10	iuc 1	iro 1	rmp 1; KpVP-1 (incomplete)	-	-	-
GCA_016916655.1	2019	Russia	Europe	ST23	ybt 1; ICEKp10	iuc 1	iro 1	rmp 1; KpVP-1 (truncated),-	rmpA2_6-60%	-	-
GCA_016916695.1	2019	Russia	Europe	ST39	ybt 14; ICEKp5	iuc 1	-	-	-	CTX-M-15	KPC-2;OXA-48
GCA_016916715.1	2018	Russia	Europe	ST218	ybt 9; ICEKp3	iuc 1	iro 1	rmp 1; KpVP-1 (truncated),-	rmpA2_8*-0%	-	-
GCA_016924055.1	2019	China	East Asia	ST11	ybt 9; ICEKp3	iuc 1	-	rmp 1; KpVP-1,-	rmpA2_3-47%	CTX-M-65	KPC-2
GCA_016924135.1	2019	China	East Asia	ST11	ybt 9; ICEKp3	iuc 1	-	rmp 1; KpVP-1 (truncated),-	rmpA2_3-47%	CTX-M-65	KPC-2
GCA_016924175.1	2019	China	East Asia	ST11	ybt 9; ICEKp3	iuc 1	-	rmp 1; KpVP-1,-	rmpA2_3-47%	-	KPC-2
GCA_016924215.1	2019	China	East Asia	ST11	ybt 9; ICEKp3	iuc 1	-	rmp 1; KpVP-1,-	rmpA2_3-47%	-	KPC-2
GCA_017084505.1	2020	China	East Asia	ST412	-	iuc 1	iro 1	rmp 1; KpVP-1	rmpA2_8*	CTX-M-15	NDM-1
GCA_017310305.1	2013	China	East Asia	ST383	-	iuc unknown	-	rmp 1; KpVP-1 (incomplete)	rmpA2_6*-47%	CTX-M-14^	OXA-48
GCA_017310365.1	2015	China	East Asia	ST395	ybt 16; ICEKp12	iuc 1	-	-	rmpA2_6*-62%	CTX-M-15;SHV-2	OXA-48
GCA_017310425.1	2014	China	East Asia	ST147	-	iuc 1	-	rmp 1; KpVP-1 (incomplete)	rmpA2_6*-47%	CTX-M-14^;CTX-M-55	OXA-48
GCA_017311535.1	2015	China	East Asia	ST383	-	iuc 1	-	rmp 1; KpVP-1 (incomplete),-	rmpA2_6*-47%	CTX-M-14^	OXA-48
GCA_017311595.1	2014	China	East Asia	ST383	-	iuc 1	-	rmp 1; KpVP-1 (incomplete),-	rmpA2_6-60%	CTX-M-14^	OXA-48
GCA_017311605.1	2013	China	East Asia	ST383	-	iuc 1	-	rmp 1; KpVP-1 (incomplete),-	rmpA2_6*-47%	CTX-M-14^	OXA-48
GCA_017311635.1	2014	China	East Asia	ST383	-	iuc 1	-	rmp 1; KpVP-1 (incomplete),-	rmpA2_6*-47%	CTX-M-14^	OXA-48
GCA_017311645.1	2014	China	East Asia	ST383	-	iuc 1	-	rmp 1; KpVP-1 (incomplete),-	rmpA2_6*-47%	CTX-M-14^	OXA-48
GCA_017311915.1	2014	China	East Asia	ST147	-	iuc 1	-	rmp 1; KpVP-1 (incomplete),-	rmpA2_6*-47%	CTX-M-14^;CTX-M-55	OXA-48
GCA_017311935.1	2014	China	East Asia	ST147	-	iuc 1	-	rmp 1; KpVP-1 (incomplete),-	rmpA2_6*-47%	CTX-M-14^;CTX-M-55	OXA-48
GCA_017311955.1	2014	China	East Asia	ST147	-	iuc 1	-	rmp 1; KpVP-1 (incomplete),-	rmpA2_6*-47%	CTX-M-14^;CTX-M-55	OXA-48
GCA_017311975.1	2014	China	East Asia	ST147	-	iuc 1	-	rmp 1; KpVP-1 (incomplete),-	rmpA2_6*-47%	CTX-M-14^;CTX-M-55	OXA-48
GCA_017311995.1	2014	China	East Asia	ST147	-	iuc 1	-	rmp 1; KpVP-1 (incomplete),-	rmpA2_6*-47%	CTX-M-14^;CTX-M-55	OXA-48
GCA_017315205.1	2016	China	East Asia	ST65	ybt 17; ICEKp10	iuc 1	iro 1	rmp 1; KpVP-1 (truncated)	rmpA2_6*-47%	-	-
GCA_017595915.1	2017	France	Europe	ST268	ybt 0; ICEKp10	iuc 1	iro 1	rmp 1; KpVP-1,-	rmpA2_8*	SHV-12	-
GCA_017640385.1	2018	Germany	Europe	ST2096	ybt 14; ICEKp5	iuc 1	-	-	rmpA2_8-60%	CTX-M-15	OXA-232
GCA_017743095.1	2020	China	East Asia	ST23	ybt 1; ICEKp10 (incomplete)	iuc 1	iro 1	rmp 1; KpVP-1	rmpA2_6*-48%	-	-
GCA_017743115.1	2020	China	East Asia	ST660	ybt 5; ICEKp6	iuc 1	iro 1	rmp 1; KpVP-1 (truncated)	rmpA2_5-54%	-	-
GCA_017743135.1	2020	China	East Asia	ST5214	ybt 2; ICEKp1 (truncated)	iuc 3	iro 3 (truncated)	rmp 3; ICEKp1	-	-	-
GCA_017809835.1	2018	China	East Asia	ST11	ybt 9; ICEKp3	iuc 1	-	-	rmpA2_8*	CTX-M-15;SHV-12	KPC-2
GCA_017810215.1	2020	Japan	East Asia	ST86	ybt 9; ICEKp3 (truncated)	iuc 1	iro 1	rmp 1; KpVP-1,-	rmpA2_2-54%	-	-
GCA_017815715.1	2020	China	East Asia	ST420	-	iuc 1	iro 1	rmp 1; KpVP-1	rmpA2_5-54%	-	-
GCA_017942255.1	2011	USA	North America	ST60	ybt 2; ICEKp1	iuc unknown	iro 3 (truncated)	rmp 3; ICEKp1	-	-	-
GCA_017942285.1	2020	Thailand	Southeast Asia	ST65	-	iuc 1	iro 1	rmp 1; KpVP-1 (truncated),-	rmpA2_5-54%	-	-
GCA_017942305.1	2014	USA	North America	ST23	ybt 9; ICEKp3	iuc 1	iro 1	rmp 1; KpVP-1,-	rmpA2_6*-60%	-	-
GCA_017971935.1	2015	Italy	Europe	ST395	ybt 16; ICEKp12	iuc 1 (incomplete)	-	-	-	CTX-M-15	KPC-3
GCA_017972225.1	2014	Italy	Europe	ST512	-	iuc 1	-	-	-	-	KPC-3
GCA_017973395.1	2018	Denmark	Europe	ST91 (subsp. ozaenae)	-	iuc 2A	-	-	-	-	-
GCA_017973405.1	2018	Denmark	Europe	ST67 (subsp. rhinoscleromatis)	ybt 11; ICE_rhino (truncated)	iuc 4	-	rmp 4; chromosomal (truncated)	-	-	-
GCA_017974015.1	2017	Italy	Europe	ST395	ybt 16; ICEKp12 (truncated)	iuc 1	-	-	-	CTX-M-15	KPC-3
GCA_017974115.1	2017	Italy	Europe	ST512	-	iuc 1	-	-	-	-	KPC-3
GCA_017974155.1	2017	Italy	Europe	ST1880	-	-	-	-	-	-	KPC-3
GCA_017974275.1	2017	Italy	Europe	ST395	ybt 16; ICEKp12 (truncated)	iuc 1	-	-	-	CTX-M-15	KPC-3
GCA_017974335.1	2017	Italy	Europe	ST512	-	iuc 1	-	-	-	-	KPC-3
GCA_017974395.1	2017	Italy	Europe	ST395	ybt 16; ICEKp12 (truncated)	iuc 1	-	-	-	CTX-M-15	KPC-3
GCA_017974445.1	2017	Italy	Europe	ST395	ybt 16; ICEKp12 (truncated)	iuc 1	-	-	-	CTX-M-15	KPC-3
GCA_017974455.1	2017	Italy	Europe	ST512	-	iuc 1	-	-	-	-	KPC-3
GCA_017974575.1	2017	Italy	Europe	ST395	ybt 16; ICEKp12 (truncated)	iuc 1	-	-	-	CTX-M-15	KPC-3
GCA_017974635.1	2017	Italy	Europe	ST512	-	iuc 1	-	-	-	-	KPC-3
GCA_017974795.1	2017	Italy	Europe	ST395	ybt 16; ICEKp12 (truncated)	iuc 1	-	-	-	CTX-M-15	KPC-3
GCA_017974855.1	2017	Italy	Europe	ST512	-	iuc 1	-	-	-	-	KPC-3
GCA_017974995.1	2017	Italy	Europe	ST512	-	iuc 1	-	-	-	-	KPC-3
GCA_017975095.1	2017	Italy	Europe	ST395	ybt 16; ICEKp12	iuc 1	-	-	-	CTX-M-15	OXA-48
GCA_017975335.1	2017	Italy	Europe	ST258	-	iuc 1	-	-	-	-	KPC-3
GCA_017975365.1	2017	Italy	Europe	ST258	-	iuc 1	-	-	-	-	KPC-3
GCA_017975625.1	2016	Italy	Europe	ST395	ybt 16; ICEKp12 (truncated)	iuc 1	-	-	-	CTX-M-15	KPC-3
GCA_018066255.1	2021	USA	North America	ST412	-	iuc 1	iro 1	rmp unknown	rmpA2_8*	-	GES-5^
GCA_018069685.1	2015/2017	China	East Asia	ST660	ybt 5; ICEKp6	iuc 1	-	-	rmpA2_6-60%	SHV-12	-
GCA_018075325.1	2015/2017	China	East Asia	ST11	ybt 9; ICEKp3	iuc 1	-	-	rmpA2_9	CTX-M-65	KPC-2
GCA_018108045.1	2015	Malaysia	Southeast Asia	ST420	ybt 9; ICEKp3	iuc 1	iro 1	rmp 1; KpVP-1,-	rmpA2_3-47%	-	-
GCA_018108845.1	2013	Malaysia	Southeast Asia	ST231	ybt 14; ICEKp5	iuc 5	-	-	-	CTX-M-15	OXA-232
GCA_018108885.1	2013	Malaysia	Southeast Asia	ST231	ybt 14; ICEKp5	iuc 5	-	-	-	CTX-M-15	OXA-232
GCA_018108905.1	2013	Malaysia	Southeast Asia	ST231	ybt 14; ICEKp5	iuc 5	-	-	-	CTX-M-15	OXA-232
GCA_018137575.1	2013	Mexico	North America	ST380	ybt 14; ICEKp12 (truncated)	iuc 2	iro 2 (truncated)	rmp 2; KpVP-2	-	-	-
GCA_018138585.1	2018	Russia	Europe	ST86	ybt 22; ICEKp12	iuc 1	iro 1	-	-	-	-
GCA_018138645.1	2018	Russia	Europe	ST23	ybt 9; ICEKp3	iuc 1	-	rmp unknown,-,-	rmpA2_8*-60%	CTX-M-15	-
GCA_018138665.1	2018	Russia	Europe	ST395	ybt 14; ICEKp12	iuc 1	-	-	-	CTX-M-15	OXA-48
GCA_018140695.1	2019	China	East Asia	ST592	-	iuc 1	iro 1	rmp 1; KpVP-1	rmpA2_3-47%	-	KPC-2
GCA_018140715.1	2020	China	East Asia	ST11	ybt 9; ICEKp3	iuc 5	iro 5	-	-	CTX-M-65	-
GCA_018156105.1	2020	China	East Asia	ST11	ybt 9; ICEKp3	iuc 1	-	rmp 1; KpVP-1,-	rmpA2_3-47%	SHV-12	KPC-2
GCA_018156185.1	2020	China	East Asia	ST11	ybt 9; ICEKp3	iuc 1	-	rmp 1; KpVP-1,-	rmpA2_3-47%	SHV-12	KPC-2
GCA_018156195.1	2020	China	East Asia	ST11	ybt 9; ICEKp3	iuc 1	-	rmp 1; KpVP-1,-	rmpA2_3-47%	SHV-12	KPC-2
GCA_018223475.1	2018	China	East Asia	ST25	-	iuc 3	-	-	-	-	-
GCA_018271665.1	2018	China	East Asia	ST592	-	iuc 1	iro 1	rmp 1; KpVP-1,-	rmpA2_6*-47%	-	-
GCA_018274405.1	2019	Russia	Europe	ST39	ybt 14; ICEKp5 (truncated)	iuc 1	-	-	-	CTX-M-15	KPC-2;NDM-1;OXA-48
GCA_018274465.1	2019	Russia	Europe	ST39	ybt 14; ICEKp5	iuc 1	-	-	-	CTX-M-15	KPC-2;NDM-1;OXA-48
GCA_018274525.2	2019	Russia	Europe	ST39	ybt 14; ICEKp5	iuc 1	-	-	-	CTX-M-15	KPC-2;NDM-1;OXA-48
GCA_018274545.1	2019	Russia	Europe	ST39	ybt 14; ICEKp5	iuc 1	-	-	-	CTX-M-15	KPC-2;NDM-1;OXA-48
GCA_018274555.1	2020	Russia	Europe	ST395	ybt 16; ICEKp12	iuc 1	-	-	-	CTX-M-15	OXA-244
GCA_018274605.1	2020	Russia	Europe	ST395	ybt 16; ICEKp12	iuc 1	-	-	-	CTX-M-15	OXA-244
GCA_018274625.1	2020	Russia	Europe	ST395	ybt 16; ICEKp12	iuc 1	-	-	-	CTX-M-15	OXA-244
GCA_018275185.1	2019	China	East Asia	ST11	ybt 9; ICEKp3	iuc 1	-	-	rmpA2_8*	CTX-M-65	KPC-2
GCA_018279185.1	2016	China	East Asia	ST23	ybt 1; ICEKp10	iuc 1	iro 1	rmp 1; KpVP-1	rmpA2_5-54%	CTX-M-24^	-
GCA_018283475.1	2018	Pakistan	South Asia	ST11	ybt 16; ICEKp12	iuc 1	-	-	rmpA2_2-54%	CTX-M-15	NDM-1
GCA_018283505.2	2019	Italy	Europe	ST147	ybt 9; ICEKp3	iuc 1	-	rmp 1; KpVP-1	rmpA2_6*-47%	CTX-M-15	NDM-1
GCA_018283575.2	2019	Russia	Europe	ST39	ybt 14; ICEKp5	iuc 1	-	-	-	CTX-M-15	KPC-2;NDM-1;OXA-48
GCA_018283615.1	2019	Russia	Europe	ST23	ybt 9; ICEKp3	iuc 1	-	-	-	CTX-M-55	NDM-1;OXA-48
GCA_018310495.1	2019	Italy	Europe	ST147	ybt 9; ICEKp3	iuc 1	-	rmp 1; KpVP-1	rmpA2_6*-47%	CTX-M-15;CTX-M-15	NDM-1
GCA_018336835.1	2020	China	East Asia	ST11	ybt 9; ICEKp3 (truncated)	iuc 1	-	rmp 1; KpVP-1	rmpA2_3-47%	CTX-M-65;SHV-12	KPC-2*
GCA_018383735.5	2019	Russia	Europe	ST39	ybt 14; ICEKp5	iuc 1	-	-	-	CTX-M-15;CTX-M-55	KPC-2;OXA-48
GCA_018383785.2	2019	Russia	Europe	ST39	ybt 14; ICEKp5	iuc 1	-	-	-	CTX-M-15	KPC-2;NDM-1;OXA-48
GCA_018409155.1	2017/2018	Pakistan	South Asia	ST231	ybt 14; ICEKp5	iuc 5	-	-	-	-	OXA-232
GCA_018420505.1	2017	Germany	Europe	ST101	ybt 9; ICEKp3 (truncated)	iuc 5	-	-	-	CTX-M-15	-
GCA_018420595.1	2019	Germany	Europe	ST15	ybt 10; ICEKp4	iuc 1	-	rmp 1; KpVP-1 (truncated)	rmpA2_5*-59%	CTX-M-15	NDM-5
GCA_018421055.1	2019	Germany	Europe	ST147	ybt 9; ICEKp3	iuc 1	-	-	rmpA2_6*-47%	CTX-M-15	NDM-1
GCA_018421315.1	2019	Germany	Europe	ST147	ybt 9; ICEKp3	iuc 1	-	-	-	CTX-M-15	NDM-1
GCA_018422135.1	2019	Germany	Europe	ST1-3LV	ybt unknown	iuc 1	-	rmp unknown	rmpA2_6*-0%	CTX-M-15	NDM-1
GCA_018422375.1	2019	Germany	Europe	ST147	ybt 9; ICEKp3	iuc 1	-	rmp 1; KpVP-1,-	rmpA2_6*-47%	CTX-M-15	NDM-1
GCA_018422635.1	2019	Germany	Europe	ST147	ybt 9; ICEKp3	iuc 1	-	rmp 1; KpVP-1,-	rmpA2_6-60%	CTX-M-15	NDM-1
GCA_018422685.1	2019	Germany	Europe	ST2096-1LV	ybt 14; ICEKp5 (incomplete)	iuc 1 (incomplete)	-	-	rmpA2_8-60%	CTX-M-15	NDM-1
GCA_018438895.1	2018	Germany	Europe	ST15	ybt 16; ICEKp12	iuc 1	-	-	-	CTX-M-15	OXA-48
GCA_018439465.1	2017	Germany	Europe	ST2096	ybt 14; ICEKp5	iuc 1	-	-	rmpA2_8-60%	CTX-M-15	OXA-232
GCA_018440305.2	2017	Germany	Europe	ST380-1LV	ybt 12; ICEKp10	-	iro 2	rmp 2; KpVP-2	-	-	KPC-2;KPC-2
GCA_018440325.2	2017	Germany	Europe	ST380-1LV	ybt 12; ICEKp10	iuc 2	iro 2	-	-	-	-
GCA_018440335.2	2017	Germany	Europe	ST380-1LV	ybt 12; ICEKp10 (truncated)	iuc 2	iro 2	rmp 2; KpVP-2 (truncated)	-	-	KPC-2;KPC-2
GCA_018440365.1	2017	Germany	Europe	ST380-1LV	ybt 12; ICEKp10	iuc 2 (incomplete) (truncated)	iro 2 (incomplete)	rmp 2; KpVP-2 (incomplete)	-	-	KPC-2
GCA_018440925.1	2019	Germany	Europe	ST147	ybt 9; ICEKp3	iuc 1	-	rmp 1; KpVP-1	-	CTX-M-15	NDM-1
GCA_018441365.1	2019	Germany	Europe	ST231	ybt 9; ICEKp3 (truncated)	iuc 5	-	-	-	-	OXA-232
GCA_018441475.1	2018	Germany	Europe	ST383	-	iuc 1	-	rmp unknown	-	CTX-M-14^;CTX-M-15	NDM-5;OXA-48
GCA_018441645.1	2018	Germany	Europe	ST383	-	iuc 1	-	-	-	-	OXA-48
GCA_018443045.1	2018	Germany	Europe	ST147	-	iuc 1	-	rmp 1; KpVP-1	-	CTX-M-15	NDM-1
GCA_018443065.1	2018	Germany	Europe	ST147	-	iuc 1	-	rmp 1; KpVP-1	-	CTX-M-15	NDM-1
GCA_018443845.1	2018	Germany	Europe	ST2096	ybt 14; ICEKp5	iuc 1	-	-	rmpA2_8-60%	CTX-M-15	OXA-232
GCA_018445645.1	2019	Germany	Europe	ST15	ybt 10; ICEKp4	iuc 1	-	rmp 1; KpVP-1,-	rmpA2_6*-47%	CTX-M-15	NDM-5
GCA_018446145.1	2018	Germany	Europe	ST395	-	iuc 1	-	-	-	CTX-M-15	OXA-48
GCA_018446885.1	2019	Germany	Europe	ST2096-1LV	ybt 14; ICEKp5 (incomplete) (truncated)	iuc 1 (incomplete)	-	-	rmpA2_8*-60%	CTX-M-15	OXA-232
GCA_018447215.1	2019	Germany	Europe	ST147	-	iuc 1	-	rmp 1; KpVP-1	-	CTX-M-15	NDM-1
GCA_018449195.1	2019	China	East Asia	ST236	-	iuc 3	-	-	-	CTX-M-3	-
GCA_018449215.1	2019	China	East Asia	ST896	-	iuc 3	-	-	-	-	-
GCA_018449255.1	2019	China	East Asia	ST896	-	iuc 3	-	-	-	-	-
GCA_018449265.1	2019	China	East Asia	ST896	-	iuc 3	-	-	-	-	-
GCA_018449295.1	2019	China	East Asia	ST236	-	iuc 3	-	-	-	CTX-M-3	-
GCA_018449305.1	2019	China	East Asia	ST896	-	iuc 3	-	-	-	-	-
GCA_018449315.1	2019	China	East Asia	ST896	-	iuc 3	-	-	-	-	-
GCA_018454365.1	2021	China	East Asia	ST2237	ybt 14; ICEKp12	iuc 1	-	-	rmpA2_8-60%	-	KPC-2
GCA_018487825.1	2019	China	East Asia	ST896	-	iuc 3	-	-	-	-	-
GCA_018502565.1	2019	China	East Asia	ST896	-	iuc 3	-	-	-	-	-
GCA_018502585.1	2019	China	East Asia	ST967	-	iuc 3	-	-	-	CTX-M-3	-
GCA_018583165.1	2019	China	East Asia	ST896	-	iuc 3	-	-	-	-	-
GCA_018583185.1	2019	China	East Asia	ST896	-	iuc 3	-	-	-	-	-
GCA_018583205.1	2019	China	East Asia	ST896	-	iuc 3	-	-	-	-	-
GCA_018583225.1	2019	China	East Asia	ST896	-	iuc 3	-	-	-	-	-
GCA_018583245.1	2019	China	East Asia	ST967	-	iuc 3	-	-	-	CTX-M-3	-
GCA_018583265.1	2019	China	East Asia	ST896	-	iuc 3	-	-	-	-	-
GCA_018583285.1	2019	China	East Asia	ST896	-	iuc 3	-	-	-	-	-
GCA_018583305.1	2019	China	East Asia	ST896	-	iuc 3	-	-	-	-	-
GCA_018583325.1	2019	China	East Asia	ST180	ybt 10; ICEKp4	iuc 3	-	-	-	-	-
GCA_018604345.1	2016	Spain	Europe	ST23	ybt 1; ICEKp10	iuc 1	iro 1 (incomplete)	rmp unknown	rmpA2_8*-5%	CTX-M-15	-
GCA_018604765.1	2018	Thailand	Southeast Asia	ST17	ybt 15; ICEKp11	iuc 3	-	-	-	CTX-M-63	-
GCA_018682405.1	2020	China	East Asia	ST11	ybt 9; ICEKp3	iuc 1	-	rmp unknown	rmpA2_8*-53%	CTX-M-65	-
GCA_018682475.1	2020	China	East Asia	ST11	ybt 9; ICEKp3 (truncated)	iuc 1	-	-	rmpA2_8-60%	CTX-M-15;CTX-M-65	KPC-2;NDM-5*;NDM-5*
GCA_018682495.1	2020	China	East Asia	ST11	ybt 9; ICEKp3	iuc 1	-	rmp 1; KpVP-1 (truncated)	rmpA2_3-47%	CTX-M-65	-
GCA_018682505.1	2020	China	East Asia	ST11	ybt 9; ICEKp3	iuc 1	-	-	rmpA2_8-60%	CTX-M-15;CTX-M-65	KPC-2;NDM-5
GCA_018861895.1	2021	China	East Asia	ST11	ybt 9; ICEKp3	iuc 1	-	-	rmpA2_6*-55%	CTX-M-65	KPC-2
GCA_018861975.1	2021	China	East Asia	ST11	ybt 9; ICEKp3	iuc 1	-	-	rmpA2_6*-55%	CTX-M-65	KPC-2
GCA_018861995.1	2021	China	East Asia	ST11	ybt 9; ICEKp3	iuc 1	-	-	rmpA2_6*-55%	CTX-M-65	KPC-2
GCA_018885345.1	2017	China	East Asia	ST437	ybt 9; ICEKp3	iuc 3	-	-	-	-	KPC-2
GCA_018907205.1	2013	Italy	Europe	ST1861	ybt 1; ICEKp10	iuc 1	iro 1	rmp 1; KpVP-1,-	rmpA2_6*-47%	-	-
GCA_018907255.1	2017	Italy	Europe	ST25	-	iuc 1	iro 1	rmp 1; KpVP-1,-	rmpA2_8-60%	-	-
GCA_018907445.1	2016	Italy	Europe	ST65	-	iuc 1	iro 1	rmp unknown,-	rmpA2_3-47%	-	-
GCA_018907485.1	2016	Italy	Europe	ST86	ybt 9; ICEKp3 (truncated)	-	iro 1	rmp 1; KpVP-1	-	-	-
GCA_018920475.1	2013	Brazil	South America	ST3994	ybt 2; ICEKp1	-	iro 3 (truncated)	rmp 3; ICEKp1	-	-	-
GCA_019050535.1	2019	China	East Asia	ST11	ybt 9; ICEKp3	iuc 1	-	rmp 1; KpVP-1 (truncated)	rmpA2_3-47%	-	KPC-2
GCA_019050575.1	2019	China	East Asia	ST11	ybt 9; ICEKp3	iuc 1	-	rmp 1; KpVP-1 (truncated)	rmpA2_3-47%	-	KPC-2
GCA_019051275.1	2019	China	East Asia	ST11	ybt 9; ICEKp3	iuc 1	-	rmp unknown	rmpA2_3-47%	-	KPC-2
GCA_019051375.1	2019	China	East Asia	ST11	ybt 9; ICEKp3	iuc 1	-	rmp 1; KpVP-1	rmpA2_3-47%	CTX-M-65	KPC-2
GCA_019051515.1	2019	China	East Asia	ST11	ybt 9; ICEKp3	iuc 1	-	-	rmpA2_3-47%	-	KPC-2
GCA_019053575.1	2018	China	East Asia	ST11	ybt 9; ICEKp3	iuc 1	-	rmp 1; KpVP-1 (truncated),-	rmpA2_3-47%	-	KPC-2
GCA_019053715.1	2019	China	East Asia	ST48	ybt 14; ICEKp5	iuc 1	-	-	rmpA2_8*-46%	CTX-M-15	KPC-2
GCA_019054075.1	2019	China	East Asia	ST11	ybt 9; ICEKp3	iuc 1	-	-	rmpA2_8-60%	CTX-M-65;SHV-12;SHV-12	KPC-2
GCA_019054215.1	2018	China	East Asia	ST11	ybt 9; ICEKp3	iuc 1	-	rmp 1; KpVP-1	rmpA2_3-47%	CTX-M-65;SHV-12	KPC-2
GCA_019054315.1	2018	China	East Asia	ST11	ybt 9; ICEKp3	iuc 1	-	-	rmpA2_8-60%	CTX-M-64*;SHV-12	KPC-2
GCA_019054335.1	2018	China	East Asia	ST11	ybt 9; ICEKp3	iuc 1	-	rmp 1; KpVP-1	rmpA2_3-47%	CTX-M-65;SHV-12	KPC-2
GCA_019054355.1	2019	China	East Asia	ST11	ybt 9; ICEKp3	iuc 1	-	rmp 1; KpVP-1,-	rmpA2_3-47%	CTX-M-65	KPC-2
GCA_019083905.1	2019	Japan	East Asia	ST86	ybt 9; ICEKp3 (truncated)	iuc 1	iro 1	rmp 1; KpVP-1,-	rmpA2_9*-54%	-	-
GCA_019165465.1	2016	China	East Asia	ST86	-	iuc 1	iro 1	rmp 1; KpVP-1,-	rmpA2_5-54%	-	-
GCA_019165505.1	2017	China	East Asia	ST806	ybt 2; ICEKp1	-	iro 3 (truncated)	rmp 3; ICEKp1 (truncated)	-	-	-
GCA_019165545.1	2014	China	East Asia	ST806	ybt 2; ICEKp1	-	iro 3 (truncated)	rmp 3; ICEKp1 (truncated)	-	-	-
GCA_019165565.1	2017	China	East Asia	ST828	ybt 2; ICEKp1	iuc 3	iro 3 (truncated)	rmp 3; ICEKp1	-	-	-
GCA_019165595.1	2015	China	East Asia	ST86	-	iuc 1	iro 1	rmp 1; KpVP-1,-	rmpA2_4*-47%	-	-
GCA_019165615.1	2013	China	East Asia	ST29	ybt 9; ICEKp3	iuc 1	iro 1	rmp 1; KpVP-1,-	rmpA2_8-60%	-	-
GCA_019165645.1	2018	China	East Asia	ST86	ybt 9; ICEKp3	iuc 1	iro 1	rmp 1; KpVP-1,-	rmpA2_9*-48%	-	-
GCA_019165655.1	2017	China	East Asia	ST218	ybt 9; ICEKp3 (incomplete)	iuc 1	iro 1	rmp 1; KpVP-1,-	rmpA2_3-47%	-	-
GCA_019165675.1	2014	China	East Asia	ST86	-	iuc 1	iro 1	rmp 1; KpVP-1,-	rmpA2_2-54%	-	-
GCA_019165705.1	2017	China	East Asia	ST23	ybt 1; ICEKp10	iuc 1	iro 1	rmp 1; KpVP-1,-	rmpA2_6-60%	-	-
GCA_019165725.1	2017	China	East Asia	ST23	ybt 1; ICEKp10 (truncated)	iuc 1	iro 1	rmp 1; KpVP-1,-	rmpA2_5-54%	-	-
GCA_019165745.1	2013	China	East Asia	ST23	ybt 1; ICEKp10	iuc 1	iro 1	rmp 1; KpVP-1,-	rmpA2_6-60%	-	-
GCA_019165765.1	2018	China	East Asia	ST23	ybt 1; ICEKp10	iuc 1	iro 1	rmp 1; KpVP-1,-	rmpA2_3-47%	-	-
GCA_019165775.1	2016	China	East Asia	ST25	ybt 2; ICEKp1	iuc 3	iro 3 (truncated)	rmp 3; ICEKp1	-	-	-
GCA_019165785.1	2017	China	East Asia	ST111	ybt 4; plasmid (truncated)	-	iro 1	rmp 1; KpVP-1	-	-	-
GCA_019165815.1	2016	China	East Asia	ST35	ybt 2; ICEKp1 (truncated)	-	iro 3 (truncated)	rmp 3; ICEKp1 (truncated)	-	-	-
GCA_019165845.1	2014	China	East Asia	ST23	ybt 1; ICEKp10	iuc 1	iro 1	rmp 1; KpVP-1,-	rmpA2_6*-60%	-	-
GCA_019165865.1	2015	China	East Asia	ST23	ybt 1; ICEKp10 (truncated)	iuc 1	iro 1	rmp 1; KpVP-1,-	rmpA2_3-47%	-	-
GCA_019165885.1	2017	China	East Asia	ST23	ybt 1; ICEKp10	iuc 1	iro 1	rmp 1; KpVP-1,-	rmpA2_6-60%	-	-
GCA_019165925.1	2013	China	East Asia	ST60	ybt 2; ICEKp1	-	iro 3 (truncated)	rmp 3; ICEKp1	-	-	-
GCA_019165945.1	2016	China	East Asia	ST23	ybt 1; ICEKp10	iuc 1	iro 1	rmp 1; KpVP-1,-	rmpA2_5-54%	-	-
GCA_019165965.1	2016	China	East Asia	ST86	ybt 9; ICEKp3	iuc 1	iro 1	rmp 1; KpVP-1,-	rmpA2_9*	-	-
GCA_019249995.1	2019	China	East Asia	ST380	ybt 12; ICEKp10	iuc 2	iro 2	rmp 2; KpVP-2	-	-	-
GCA_019331835.1	2020	China	East Asia	ST11	ybt 9; ICEKp3	iuc 1	-	-	rmpA2_3*-47%	CTX-M-65	KPC-2
GCA_019331855.1	2020	China	East Asia	ST11	ybt 9; ICEKp3	iuc 1	-	-	rmpA2_3*-47%	CTX-M-65	KPC-2
GCA_019331865.1	2020	China	East Asia	ST11	ybt 9; ICEKp3	iuc 1	-	-	rmpA2_3*-47%	CTX-M-65	KPC-2
GCA_019331875.1	2020	China	East Asia	ST11	ybt 9; ICEKp3	iuc 1	-	-	-	CTX-M-65	KPC-2
GCA_019331895.1	2020	China	East Asia	ST11	ybt 9; ICEKp3	iuc 1	-	-	-	CTX-M-65	KPC-2
GCA_019331935.1	2020	China	East Asia	ST11	ybt 9; ICEKp3	iuc 1	-	-	rmpA2_3*-0%	CTX-M-65	KPC-2
GCA_019331955.1	2020	China	East Asia	ST11	ybt 9; ICEKp3	iuc 1	-	-	rmpA2_3-47%	CTX-M-65	KPC-2
GCA_019331975.1	2020	China	East Asia	ST11	ybt 9; ICEKp3	iuc 1	-	-	rmpA2_3-47%	CTX-M-65	KPC-2
GCA_019334545.1	2018	China	East Asia	ST15	ybt 16; ICEKp12	iuc 1	-	-	rmpA2_9	CTX-M-15;CTX-M-15	OXA-232
GCA_019391975.1	2020	Russia	Europe	ST23	ybt 1; ICEKp10	iuc 1	iro 1	-	-	-	-
GCA_019391995.1	2020	Russia	Europe	ST395	ybt 16; ICEKp12 (truncated)	iuc 1	-	-	-	CTX-M-15	OXA-48
GCA_019392005.1	2020	Russia	Europe	ST395	ybt 16; ICEKp12	iuc 1	-	-	-	CTX-M-15	NDM-1;OXA-48
GCA_019392015.1	2020	Russia	Europe	ST307	ybt 10; ICEKp4	iuc 1	-	-	-	-	-
GCA_019392075.1	2020	Russia	Europe	ST395	ybt 16; ICEKp12	iuc 1	-	-	-	CTX-M-15	NDM-1;OXA-48
GCA_019392095.1	2021	Italy	Europe	ST101	ybt 9; ICEKp3	iuc 1	-	-	rmpA2_6*-55%	-	KPC-3
GCA_019392115.1	2021	Italy	Europe	ST101	ybt 9; ICEKp3	iuc 1	-	-	-	-	-
GCA_019392125.1	2021	Italy	Europe	ST101	ybt 9; ICEKp3	iuc 1	-	-	-	-	KPC-3
GCA_019392175.1	2021	Italy	Europe	ST101	ybt 9; ICEKp3	iuc 1	-	-	-	-	KPC-3
GCA_019392205.1	2021	Italy	Europe	ST101	ybt 9; ICEKp3	iuc 1	-	-	-	-	KPC-3
GCA_019401045.1	2017	China	East Asia	ST11	ybt 9; ICEKp3	iuc 1	iro 1 (incomplete)	-	rmpA2_3-47%	CTX-M-65	KPC-2
GCA_019401105.1	2016	China	East Asia	ST11	ybt 9; ICEKp3	iuc 1	iro 1 (incomplete)	-	rmpA2_3-47%	CTX-M-65	KPC-2
GCA_019401185.1	2016	China	East Asia	ST86	-	iuc 1	iro 1	rmp 1; KpVP-1,-	rmpA2_9	-	-
GCA_019401225.1	2015	China	East Asia	ST1764	-	iuc 1	iro 1	rmp 1; KpVP-1,-	rmpA2_5-54%	-	-
GCA_019401285.1	2015	China	East Asia	ST29	ybt 9; ICEKp3	iuc 1	iro 1	rmp 1; KpVP-1,-	rmpA2_8-60%	CTX-M-14;CTX-M-3;PER-1	-
GCA_019401305.1	2015	China	East Asia	ST375	-	iuc 1	iro 1	rmp 1; KpVP-1,-	rmpA2_3-47%	-	-
GCA_019401365.1	2015	China	East Asia	ST86	-	iuc 1	iro 1	rmp 1; KpVP-1,-	rmpA2_9*	-	-
GCA_019401385.1	2014	China	East Asia	ST23	ybt 1; ICEKp10	iuc 1	iro 1	rmp 1; KpVP-1,-	rmpA2_3-47%	-	-
GCA_019401395.1	2015	China	East Asia	ST23	ybt 1; ICEKp10	iuc 1	iro 1	rmp 1; KpVP-1,-	rmpA2_3-47%	-	-
GCA_019401425.1	2014	China	East Asia	ST23	ybt 1; ICEKp10	iuc 1	iro 1	rmp 1; KpVP-1,-	rmpA2_5-54%	CTX-M-14	-
GCA_019401445.1	2015	China	East Asia	ST23	ybt 1; ICEKp10	iuc 1	iro 1	rmp 1; KpVP-1,-	rmpA2_3-47%	-	-
GCA_019401465.1	2015	China	East Asia	ST23	ybt 1; ICEKp10	iuc 1	iro 1	rmp 1; KpVP-1,-	rmpA2_6*-47%	-	-
GCA_019401485.1	2013	China	East Asia	ST60	ybt 2; ICEKp1	-	iro 3 (truncated)	rmp 3; ICEKp1	-	-	-
GCA_019401525.1	2014	China	East Asia	ST23	ybt 1; ICEKp10	iuc 1	iro 1	rmp 1; KpVP-1,-	rmpA2_5-54%	-	-
GCA_019401545.1	2013	China	East Asia	ST65	-	iuc 1	iro 1	rmp 1; KpVP-1 (truncated),-	rmpA2_6-60%	CTX-M-3	-
GCA_019401585.1	2014	China	East Asia	ST23	ybt 1; ICEKp10	iuc 1	iro 1	rmp 1; KpVP-1,-	rmpA2_5-54%	-	-
GCA_019401605.1	2014	China	East Asia	ST23	ybt 1; ICEKp10	iuc 1	iro 1	rmp 1; KpVP-1,-	rmpA2_3-47%	-	-
GCA_019401665.1	2014	China	East Asia	ST45	ybt 10; ICEKp4	iuc 3	-	-	-	-	-
GCA_019401725.1	2014	China	East Asia	ST23	ybt 1; ICEKp10	iuc 1	iro 1	rmp 1; KpVP-1,-	rmpA2_5-54%	CTX-M-14	-
GCA_019401735.1	2014	China	East Asia	ST23	ybt 1; ICEKp10	iuc 1	iro 1	rmp 1; KpVP-1,-	rmpA2_8-60%	-	-
GCA_019401765.1	2013	China	East Asia	ST65	-	iuc 1	iro 1	rmp 1; KpVP-1 (truncated),-	rmpA2_3-47%	-	-
GCA_019401825.1	2013	China	East Asia	ST23	ybt 1; ICEKp10	iuc 1	iro 1	rmp 1; KpVP-1,-	rmpA2_3-47%	-	-
GCA_019401845.1	2013	China	East Asia	ST23	ybt 1; ICEKp10	iuc 1	iro 1	rmp 1; KpVP-1,-	rmpA2_6-60%	-	-
GCA_019401865.1	2012	China	East Asia	ST1265	ybt 1; ICEKp10	iuc 1	iro 1	rmp 1; KpVP-1,-	rmpA2_8-60%	-	-
GCA_019401905.1	2012	China	East Asia	ST65	-	iuc 1	iro 1	rmp 1; KpVP-1 (truncated),-	rmpA2_3-47%	-	-
GCA_019401925.1	2012	China	East Asia	ST375	-	iuc 1	iro 1	rmp 1; KpVP-1	-	-	-
GCA_019401945.1	2011	China	East Asia	ST505	ybt 2; ICEKp1	iuc 3	iro 3 (truncated)	rmp 3; ICEKp1	-	-	-
GCA_019426435.1	2006	Germany	Europe	ST4961	-	iuc 3	-	-	-	-	-
GCA_019428265.1	2016	Germany	Europe	ST70-2LV	-	iuc 3	-	-	-	-	-
GCA_019428415.1	2016	Germany	Europe	ST610	ybt 9; ICEKp3	iuc unknown	-	-	-	-	-
GCA_019433805.1	2018	Iran	South Asia	ST893	ybt 19; ICEKp16	iuc 1	-	-	rmpA2_8-60%	CTX-M-15	OXA-48
GCA_019433895.1	2018	Iran	South Asia	ST893	ybt 19; ICEKp16	iuc 1	-	-	rmpA2_8-60%	CTX-M-15	OXA-48
GCA_019434255.1	2020	China	East Asia	ST11	ybt 9; ICEKp3	iuc 1	-	rmp 1; KpVP-1	rmpA2_3-47%	SHV-12	KPC-2
GCA_019434275.1	2020	China	East Asia	ST11	ybt 9; ICEKp3	iuc 1	-	rmp 1; KpVP-1	rmpA2_3-47%	SHV-12	KPC-2
GCA_019434295.1	2020	China	East Asia	ST11	ybt 9; ICEKp3	iuc 1	-	rmp 1; KpVP-1	rmpA2_3-47%	SHV-12	KPC-2
GCA_019444195.1	2020	China	East Asia	ST11	ybt 9; ICEKp3	iuc 1	-	rmp 1; KpVP-1 (truncated)	rmpA2_3-47%	SHV-12;SHV-12	KPC-2;NDM-1
GCA_019444635.1	2016	China	East Asia	ST11	ybt 9; ICEKp3	iuc 1	-	-	rmpA2_8-60%	CTX-M-65;SHV-12;SHV-12	KPC-2
GCA_019445135.1	2017	China	East Asia	ST11	ybt 9; ICEKp3	iuc 1	-	rmp 1; KpVP-1 (truncated),-	rmpA2_3-47%	-	KPC-2
GCA_019445175.1	2017	China	East Asia	ST11	ybt 9; ICEKp3	iuc 1	-	rmp 1; KpVP-1,-	rmpA2_3-47%	CTX-M-65	KPC-2
GCA_019445195.1	2017	China	East Asia	ST11	ybt 9; ICEKp3	iuc 1	-	-,-	rmpA2_3-47%	CTX-M-65	KPC-2
GCA_019445235.1	2017	China	East Asia	ST660	ybt 10; ICEKp4	iuc 1	iro 1	rmp 1; KpVP-1 (truncated),-	rmpA2_6*-55%	-	KPC-2
GCA_019445245.1	2016	China	East Asia	ST268	ybt 0; ICEKp10	iuc 1	iro 1 (incomplete)	-	rmpA2_8*	-	KPC-2
GCA_019445275.1	2016	China	East Asia	ST11	ybt 9; ICEKp3	iuc 1	-	rmp 1; KpVP-1,-	rmpA2_3-47%	CTX-M-65	KPC-2
GCA_019445295.1	2017	China	East Asia	ST11	ybt 9; ICEKp3	iuc 1	-	rmp 1; KpVP-1 (truncated),-	rmpA2_3-47%	-	KPC-2
GCA_019445315.1	2017	China	East Asia	ST11	ybt 9; ICEKp3	iuc 1	-	-	rmpA2_9	CTX-M-65*?	KPC-2
GCA_019445345.1	2017	China	East Asia	ST11	ybt 9; ICEKp3	iuc 1	-	rmp 1; KpVP-1 (truncated),-	rmpA2_3-47%	-	KPC-2
GCA_019445355.1	2017	China	East Asia	ST11	ybt 9; ICEKp3 (truncated)	iuc 1	-	rmp 1; KpVP-1 (truncated)	rmpA2_3-47%	CTX-M-65	KPC-2
GCA_019445395.1	2017	China	East Asia	ST11	ybt 9; ICEKp3	iuc 1	-	rmp 1; KpVP-1 (truncated),-	rmpA2_3-47%	-	KPC-2
GCA_019445405.1	2017	China	East Asia	ST11	ybt 9; ICEKp3	iuc 1	-	rmp 1; KpVP-1 (truncated),-	rmpA2_3-47%	-	KPC-2
GCA_019445415.1	2017	China	East Asia	ST11	ybt 9; ICEKp3	iuc 1	-	-	rmpA2_3-47%	CTX-M-65	KPC-2
GCA_019445455.1	2017	China	East Asia	ST11	ybt 9; ICEKp3	iuc 1	-	rmp 1; KpVP-1,-	rmpA2_3-47%	CTX-M-65	KPC-2
GCA_019445465.1	2017	China	East Asia	ST11	ybt 9; ICEKp3 (truncated)	iuc 1	-	rmp 1; KpVP-1,-	rmpA2_3-47%	CTX-M-65	KPC-2
GCA_019445495.1	2017	China	East Asia	ST11	ybt 9; ICEKp3	iuc 1	-	rmp 1; KpVP-1,-	rmpA2_3-47%	CTX-M-65	KPC-2
GCA_019445515.1	2017	China	East Asia	ST11	ybt 9; ICEKp3 (truncated)	iuc 1	-	rmp 1; KpVP-1 (truncated)	rmpA2_3-47%	-	KPC-2
GCA_019445535.1	2017	China	East Asia	ST11	ybt 9; ICEKp3	iuc 1	-	rmp 1; KpVP-1 (truncated),-	rmpA2_3-47%	-	KPC-2
GCA_019445555.1	2017	China	East Asia	ST11	ybt 9; ICEKp3	iuc 1	-	rmp 1; KpVP-1 (truncated),-	rmpA2_3-47%	-	KPC-2
GCA_019445595.1	2017	China	East Asia	ST11	ybt 9; ICEKp3	iuc 1	-	rmp 1; KpVP-1 (truncated),-	rmpA2_3-47%	-	KPC-2
GCA_019445605.1	2017	China	East Asia	ST11	ybt 9; ICEKp3	iuc 1	-	rmp 1; KpVP-1 (truncated),-	rmpA2_3-47%	-	KPC-2
GCA_019445615.1	2017	China	East Asia	ST11	ybt 9; ICEKp3	iuc 1	-	rmp 1; KpVP-1 (truncated),-	rmpA2_3-47%	-	KPC-2
GCA_019445695.1	2017	China	East Asia	ST11	ybt 9; ICEKp3	iuc 1	-	rmp 1; KpVP-1,-	rmpA2_3-47%	CTX-M-65	KPC-2
GCA_019445715.1	2017	China	East Asia	ST11	ybt 9; ICEKp3	iuc 1	-	rmp 1; KpVP-1,-	rmpA2_3-47%	CTX-M-65	KPC-2
GCA_019445725.1	2017	China	East Asia	ST11	ybt 9; ICEKp3	iuc 1	-	rmp 1; KpVP-1,-	rmpA2_3-47%	CTX-M-65	KPC-2
GCA_019455345.1	2020	USA	North America	ST65	ybt 17; ICEKp10	iuc 1	iro 1	rmp 1; KpVP-1 (truncated)	rmpA2_3-47%	-	-
GCA_019492095.1	2011	China	East Asia	ST290	ybt 14; ICEKp5?	iuc 3	-	-	-	-	IMP-26;NDM-1
GCA_019677685.1	2016	Germany	Europe	ST45	ybt 10; ICEKp4	iuc 3	-	-	-	-	-
GCA_019678215.1	2017	Germany	Europe	ST2397-1LV	-	iuc 3	-	-	-	-	-
GCA_019678225.1	2017	Germany	Europe	ST2397-1LV	-	iuc 3	-	-	-	-	-
GCA_019678555.1	2016	Germany	Europe	ST107	-	iuc 3	-	-	-	-	-
GCA_019678755.1	2017	Germany	Europe	ST494	-	iuc 3	-	-	-	-	-
GCA_019679115.1	2017	Germany	Europe	ST5-1LV	-	iuc 3	-	-	-	-	-
GCA_019679125.1	2017	Germany	Europe	ST661	-	iuc 3	-	-	-	-	-
GCA_019679245.1	2017	Germany	Europe	ST5-1LV	-	iuc 3	-	-	-	-	-
GCA_019679275.1	2017	Germany	Europe	ST289	-	iuc 3	-	-	-	-	-
GCA_019679295.1	2017	Germany	Europe	ST485	-	iuc 3	-	-	-	-	-
GCA_019679305.1	2017	Germany	Europe	ST153	ybt 10; ICEKp4	iuc 3	-	-	-	-	-
GCA_019679335.1	2017	Germany	Europe	ST323	ybt 16; ICEKp12	iuc unknown	-	-	-	-	-
GCA_019679375.1	2016	Germany	Europe	ST2428	-	iuc unknown	-	-	-	-	-
GCA_019679415.1	2016	Germany	Europe	ST611	-	iuc 3	-	-	-	-	-
GCA_019740935.1	2018	China	East Asia	ST11	ybt 9; ICEKp3	iuc 1	-	rmp 1; KpVP-1 (truncated)	rmpA2_3*-0%	SHV-12	KPC-2
GCA_019781185.1	2019	Germany	Europe	ST383-1LV	ybt 14; ICEKp5	iuc 1	-	rmp 1; KpVP-1	-	CTX-M-15	NDM-5
GCA_019794255.1	2019	China	East Asia	ST39	-	-	iro 1	rmp 1; KpVP-1	-	-	-
GCA_019794935.1	2018	China	East Asia	ST45	ybt 10; ICEKp4 (truncated)	iuc 3	-	-	-	CTX-M-3	-
GCA_019795005.1	2020	China	East Asia	ST11	ybt 9; ICEKp3	iuc 1	-	rmp 1; KpVP-1,-	rmpA2_3-47%	CTX-M-65	KPC-2
GCA_019796015.1	2020	China	East Asia	ST65	ybt 17; ICEKp10	iuc 1	iro 1	rmp 1; KpVP-1 (truncated),-	rmpA2_5-54%	-	-
GCA_019796065.1	2020	China	East Asia	ST412	-	iuc 1	iro 1	rmp 1; KpVP-1,-	rmpA2_8*	CTX-M-27	-
GCA_019796085.1	2020	China	East Asia	ST3393	-	iuc 3	-	-	-	-	-
GCA_019798005.1	2014	Norway	Europe	ST420	ybt 9; ICEKp3	iuc 1	iro 1	rmp 1; KpVP-1	rmpA2_3-47%	CTX-M-15	-
GCA_019798025.1	2015	Norway	Europe	ST2954	ybt 10; ICEKp4	iuc 3	-	-	-	CTX-M-1	-
GCA_019798185.1	2010	Norway	Europe	ST2948	-	iuc 3	-	-	-	SHV-12	-
GCA_019823765.1	2018	China	East Asia	ST11	ybt 9; ICEKp3	iuc 1	-	-	rmpA2_8-60%	CTX-M-15;CTX-M-65	KPC-2
GCA_019823785.1	2018	China	East Asia	ST2237	ybt 14; ICEKp12	iuc 1	-	-	rmpA2_8-60%	-	KPC-2
GCA_019823805.1	2018	China	East Asia	ST11	ybt 9; ICEKp3	iuc 1	-	-	rmpA2_8-60%	CTX-M-15;CTX-M-65	KPC-2
GCA_019823835.1	2018	China	East Asia	ST11	ybt 9; ICEKp3	iuc 1	-	-	rmpA2_8-60%	CTX-M-65;SHV-12;SHV-12;SHV-12	KPC-2
GCA_019823855.1	2018	China	East Asia	ST11	ybt 9; ICEKp3	iuc 1	-	-	rmpA2_8-60%	CTX-M-65	KPC-2
GCA_019823875.1	2018	China	East Asia	ST11	ybt 9; ICEKp3	iuc 1	-	-	rmpA2_8-60%	CTX-M-15;SHV-12	KPC-2
GCA_019823895.1	2018	China	East Asia	ST2237	ybt 14; ICEKp12	iuc 1	-	-	rmpA2_8-60%	-	KPC-2
GCA_019823915.1	2019	China	East Asia	ST11	ybt 9; ICEKp3	iuc 1	-	-	rmpA2_8-60%	CTX-M-15;CTX-M-65;SHV-12	KPC-2
GCA_019823935.1	2018	China	East Asia	ST11	ybt 9; ICEKp3	iuc 1	-	-	rmpA2_8-60%	CTX-M-65	KPC-2
GCA_019823955.1	2018	China	East Asia	ST11	ybt 9; ICEKp3	iuc 1	-	-	rmpA2_8-60%	CTX-M-15;CTX-M-65	KPC-2
GCA_019841845.1	2016	China	East Asia	ST23	ybt 1; ICEKp10	iuc 1	iro 1	rmp 1; KpVP-1,-	rmpA2_6-60%	-	IMP-4
GCA_019856575.1	2016	Russia	Europe	ST395	ybt 16; ICEKp12	iuc 1	-	-	-	CTX-M-15	-
GCA_019915305.1	2021	Kazakhstan	Middle East	ST23	ybt 1; ICEKp10	iuc 1	iro 1	rmp 1; KpVP-1	rmpA2_5-54%	-	-
GCA_019915325.1	2021	Kazakhstan	Middle East	ST380	ybt 12; ICEKp10	iuc 2	iro 2	rmp 2; KpVP-2	-	-	-
GCA_019927325.1	2019	USA	North America	ST380	ybt 12; ICEKp10	iuc 2	iro 2	rmp 2; KpVP-2	-	-	-
GCA_019927385.1	2019	South Korea	East Asia	ST37	-	-	-	-	-	CTX-M-14	-
GCA_019927785.1	2017	Thailand	Southeast Asia	ST268	ybt 0; ICEKp10	iuc 1	iro 1	rmp 1; KpVP-1	rmpA2_8*	CTX-M-15	-
GCA_019928025.1	2014	Jordan	Middle East	ST1399	ybt 14; ICEKp5	iuc 1	-	-	-	CTX-M-15;SHV-12^	-
GCA_019928395.1	2016	Thailand	Southeast Asia	ST2071	-	iuc 5	-	-	-	CTX-M-15	NDM-1
GCA_019930145.1	2013	South Korea	East Asia	ST86	-	iuc 1	iro 1	rmp 1; KpVP-1,-	rmpA2_6-60%	-	-
GCA_020080125.1	2021	China	East Asia	ST2237	ybt 14; ICEKp12	iuc 1	-	-	rmpA2_8-60%	-	-
GCA_020115595.1	2016	Switzerland	Europe	ST231	ybt 14; ICEKp5	iuc 5	-	-	-	-	OXA-232
GCA_020115615.1	2016	Switzerland	Europe	ST231	ybt 14; ICEKp5	iuc 5	-	-	-	-	OXA-232
GCA_020119205.1	2016	Switzerland	Europe	ST231	ybt 14; ICEKp5	iuc 5	-	-	-	-	OXA-232
GCA_020120245.1	2012	Switzerland	Europe	ST48	ybt 14; ICEKp12	iuc 1	-	-	-	CTX-M-15	OXA-48
GCA_020121015.1	2017	Switzerland	Europe	ST86	ybt 22; ICEKp12 (truncated)	iuc 1	iro 1	-	-	-	-
GCA_020121125.1	2017	Switzerland	Europe	ST380	ybt 12; ICEKp10	iuc 2	iro 2	-	-	-	-
GCA_020121235.1	2017	Switzerland	Europe	ST17	-	iuc 1	-	rmp 1; KpVP-1 (truncated)	-	-	-
GCA_020177555.1	2021	China	East Asia	ST11	ybt 9; ICEKp3	iuc 1	-	rmp 1; KpVP-1,-	rmpA2_3-47%	CTX-M-65	KPC-2
GCA_020177615.1	2019	China	East Asia	ST11	ybt 9; ICEKp3	iuc 1	-	rmp 1; KpVP-1,-	rmpA2_3-47%	CTX-M-3;CTX-M-65	KPC-2
GCA_020177635.1	2019	China	East Asia	ST11	ybt 9; ICEKp3	iuc 1	-	rmp 1; KpVP-1,-	rmpA2_3-47%	CTX-M-65	KPC-2
GCA_020177645.1	2019	China	East Asia	ST11	ybt 9; ICEKp3 (truncated)	iuc 1	-	rmp 1; KpVP-1 (truncated),-	rmpA2_3-47%	CTX-M-65	KPC-2
GCA_020177675.1	2019	China	East Asia	ST11	ybt 9; ICEKp3	iuc 1	-	rmp unknown	rmpA2_3-47%	CTX-M-65	KPC-2
GCA_020177695.1	2019	China	East Asia	ST11	ybt 9; ICEKp3	iuc 1	-	rmp 1; KpVP-1,-	rmpA2_3-47%	CTX-M-65	KPC-2
GCA_020177715.1	2019	China	East Asia	ST11	ybt 9; ICEKp3	iuc 1	-	rmp 1; KpVP-1,-	rmpA2_3-47%	CTX-M-65	KPC-2
GCA_020177725.1	2019	China	East Asia	ST11	ybt 9; ICEKp3	iuc 1	-	rmp 1; KpVP-1,-	rmpA2_3-47%	CTX-M-65	KPC-2
GCA_020177755.1	2019	China	East Asia	ST11	ybt 9; ICEKp3	iuc 1	-	rmp 1; KpVP-1 (truncated)	rmpA2_3-47%	CTX-M-65	KPC-2;NDM-1
GCA_020177805.1	2019	China	East Asia	ST11	ybt 9; ICEKp3	iuc 1	-	rmp 1; KpVP-1,-	rmpA2_3-47%	CTX-M-65	KPC-2
GCA_020177855.1	2019	China	East Asia	ST11	ybt 9; ICEKp3	iuc 1	-	rmp 1; KpVP-1,-	rmpA2_3-47%	CTX-M-65	KPC-2
GCA_020177895.1	2019	China	East Asia	ST11	ybt 9; ICEKp3	iuc 1	-	-	rmpA2_8-60%	CTX-M-15;CTX-M-65	KPC-2
GCA_020177935.1	2018	China	East Asia	ST11	ybt 9; ICEKp3	iuc 1	-	rmp 1; KpVP-1,-	rmpA2_3-47%	-	KPC-2
GCA_020177955.1	2018	China	East Asia	ST11	ybt 9; ICEKp3 (truncated)	iuc 1	-	rmp 1; KpVP-1 (truncated),-	rmpA2_3-47%	CTX-M-65	KPC-2
GCA_020177975.1	2018	China	East Asia	ST11	ybt 9; ICEKp3	iuc 1	-	rmp 1; KpVP-1,-	rmpA2_3-47%	CTX-M-65	KPC-2
GCA_020177995.1	2018	China	East Asia	ST11	ybt 9; ICEKp3	iuc 1	-	rmp 1; KpVP-1,-	rmpA2_3-47%	CTX-M-65	KPC-2;NDM-1
GCA_020178025.1	2018	China	East Asia	ST11	ybt 9; ICEKp3	iuc 1	-	rmp 1; KpVP-1,-	rmpA2_3-47%	CTX-M-65	KPC-2
GCA_020178055.1	2018	China	East Asia	ST11	ybt 9; ICEKp3 (truncated)	iuc 1	-	rmp 1; KpVP-1 (truncated),-	rmpA2_3-47%	CTX-M-65	KPC-2
GCA_020178265.1	2018	China	East Asia	ST11	ybt 9; ICEKp3	iuc 1	-	-	-	CTX-M-15;CTX-M-65	KPC-2
GCA_020178325.1	2018	China	East Asia	ST11	ybt 9; ICEKp3	iuc 1	-	-	rmpA2_8*	CTX-M-15;CTX-M-65	KPC-2
GCA_020178355.1	2018	China	East Asia	ST11	ybt 9; ICEKp3	iuc 1	-	rmp 1; KpVP-1,-	rmpA2_3-47%	CTX-M-65	NDM-1
GCA_020178365.1	2018	China	East Asia	ST11	ybt 9; ICEKp3	iuc 1	-	-	rmpA2_3-47%	SHV-12	KPC-2
GCA_020178415.1	2018	China	East Asia	ST11	ybt 9; ICEKp3	iuc 1	-	rmp 1; KpVP-1,-	rmpA2_3-47%	CTX-M-65	KPC-2;NDM-1
GCA_020178435.1	2018	China	East Asia	ST11	ybt 9; ICEKp3	iuc 1	-	rmp 1; KpVP-1,-	rmpA2_3-47%	CTX-M-65	KPC-2
GCA_020178455.1	2018	China	East Asia	ST11	ybt 9; ICEKp3	iuc 1	-	rmp 1; KpVP-1,-	rmpA2_3-47%	CTX-M-65	KPC-2
GCA_020178475.1	2018	China	East Asia	ST11	ybt 9; ICEKp3	iuc 1	-	-	rmpA2_3-47%	CTX-M-65	KPC-2
GCA_020178495.1	2018	China	East Asia	ST11	ybt 9; ICEKp3 (truncated)	iuc 1	-	rmp 1; KpVP-1,-	rmpA2_3-47%	-	NDM-1
GCA_020178505.1	2018	China	East Asia	ST11	ybt 9; ICEKp3	iuc 1	-	-	rmpA2_3-47%	CTX-M-65	KPC-2
GCA_020178545.1	2018	China	East Asia	ST11	ybt 9; ICEKp3	iuc 1	-	rmp 1; KpVP-1,-	rmpA2_3-47%	CTX-M-65	KPC-2
GCA_020178575.1	2018	China	East Asia	ST11	ybt 9; ICEKp3	iuc 1	-	rmp 1; KpVP-1,-	rmpA2_3-47%	CTX-M-65;SHV-12	KPC-2;NDM-1
GCA_020178585.1	2018	China	East Asia	ST11	ybt 9; ICEKp3	iuc 1	-	-	rmpA2_3-47%	CTX-M-65	KPC-2
GCA_020178615.1	2019	China	East Asia	ST11	ybt 9; ICEKp3	iuc 1	-	rmp 1; KpVP-1,-	rmpA2_3-47%	CTX-M-65;SHV-12	KPC-2
GCA_020178635.1	2018	China	East Asia	ST11	ybt 9; ICEKp3	iuc 1	-	-	rmpA2_8-60%	CTX-M-15;CTX-M-65	KPC-2
GCA_020178655.1	2018	China	East Asia	ST11	ybt 9; ICEKp3	iuc 1	-	rmp 1; KpVP-1,-	rmpA2_3-47%	CTX-M-65	KPC-2
GCA_020178675.1	2018	China	East Asia	ST11	ybt 9; ICEKp3	iuc 1	-	rmp 1; KpVP-1,-	rmpA2_3-47%	CTX-M-65	KPC-2
GCA_020178685.1	2018	China	East Asia	ST11	ybt 9; ICEKp3	iuc 1	-	-	rmpA2_3-47%	CTX-M-65	KPC-2
GCA_020178695.1	2018	China	East Asia	ST11	ybt 9; ICEKp3	iuc 1	-	rmp 1; KpVP-1,-	rmpA2_3-47%	CTX-M-65	KPC-2
GCA_020178705.1	2018	China	East Asia	ST11	ybt 9; ICEKp3	iuc 1	-	-	rmpA2_3-47%	CTX-M-65	KPC-2
GCA_020178755.1	2018	China	East Asia	ST11	ybt 9; ICEKp3	iuc 1	-	rmp 1; KpVP-1,-	rmpA2_3-47%	CTX-M-65	KPC-2
GCA_020178775.1	2018	China	East Asia	ST11	ybt 9; ICEKp3	iuc 1	-	rmp 1; KpVP-1,-	rmpA2_3-47%	CTX-M-65	KPC-2
GCA_020178795.1	2018	China	East Asia	ST11	ybt 9; ICEKp3	iuc 1	-	-	rmpA2_8-60%	CTX-M-15;CTX-M-65	KPC-2
GCA_020178815.1	2018	China	East Asia	ST11	ybt 9; ICEKp3	iuc 1	-	-	rmpA2_8*	CTX-M-15;CTX-M-65	KPC-2
GCA_020178825.1	2018	China	East Asia	ST11	ybt 9; ICEKp3	iuc 1	-	rmp 1; KpVP-1,-	rmpA2_3-47%	CTX-M-65	KPC-2
GCA_020178845.1	2018	China	East Asia	ST11	ybt 9; ICEKp3	iuc 1	-	rmp 1; KpVP-1,-	rmpA2_3-47%	CTX-M-65	KPC-2
GCA_020178875.1	2018	China	East Asia	ST11	ybt 9; ICEKp3	iuc 1	-	-	rmpA2_8*	CTX-M-15;CTX-M-65	KPC-2
[truncated: 10,847 more rows]

## Sheet: Supplementary Table 4
S. No		Date of collection	Hospital/Center	String test	AST
	Genome Accession				Ertapenem	Meropenem	MLST	RmpADC	rmpA2	Aerobactin	Salmochelin	Peg-344	Bla_ESBL_acquired	Bla_Carb_acquired	Resistance Score	Virulence Score	Yersiniabactin
1	GCA_047922825.1	2022	Zydus, Ahmedabad	Positive	R	R	ST437	-	-	-	-	-	CTX-M-15	NDM-5;OXA-181	2	1	ybt 16; ICEKp12
2	GCA_047922775.1	2023	Zydus, Ahmedabad	Negative	R	R	ST231	-	-	iuc 5	-	-	-	OXA-232	2	4	ybt 14; ICEKp5
3	GCA_047922795.1	2023	Zydus, Ahmedabad	Negative	R	R	ST231	-	-	iuc 5	-	-	-	OXA-232	2	4	ybt 14; ICEKp5
4	GCA_047922755.1	2023	Zydus, Ahmedabad	Negative	R	R	ST147	-	-	-	-	-	CTX-M-15	NDM-5;OXA-181	2	1	ybt 14; ICEKp5
5	GCA_047922735.1	2023	Zydus, Ahmedabad	Negative	R	R	ST147	rmp 1; KpVP-1	rmpA2_6*-47%	iuc 1	-	100	CTX-M-15	NDM-5;OXA-232	3	4	ybt 9; ICEKp3
6	GCA_047922695.1	2023	Zydus, Ahmedabad	Negative	R	R	ST395	-	-	iuc 5	-	-	CTX-M-15	OXA-232	2	4	ybt 16; ICEKp12
7	GCA_047922675.1	2023	Zydus, Ahmedabad	Negative	R	R	ST2096	-	rmpA2_8-60%	iuc 1	-	100	-	OXA-232	2	4	ybt 14; ICEKp5
8	GCA_047922635.1	2023	Zydus, Ahmedabad	Negative	R	R	ST15	-,rmp 1; KpVP-1	rmpA2_3-47%	iuc 1	iro 1 (incomplete)	100	CTX-M-15	NDM-1;OXA-232	2	3	-
9	GCA_047922715.1	2023	Zydus, Ahmedabad	Positive	R	R	ST395	-	-	iuc 5	-	-	CTX-M-15	OXA-232	2	4	ybt 16; ICEKp12
10	GCA_047922655.1	2023	Zydus, Ahmedabad	Negative	S	S	ST23	rmp 1; KpVP-1 (truncated)	rmpA2_6*-55%	iuc 1	iro 1	100	CTX-M-15	-	1	4	ybt 8; ICEKp3
11	GCA_047922615.1	2023	Baby Memorial, Kozhikode	Positive	R	R	ST437	-	-	-	-	-	-	OXA-232	2	1	ybt 9; ICEKp3
12	GCA_047922595.1	2023	Baby Memorial, Kozhikode	Positive	R	R	ST2096	-	rmpA2_8-60%	iuc 1	-	100	CTX-M-15	OXA-232	3	4	ybt 14; ICEKp5
13	GCA_047922575.1	2023	Baby Memorial, Kozhikode	Negative	R	R	ST147	rmp 1; KpVP-1	rmpA2_6*-47%	iuc 1	-	100	CTX-M-15	NDM-5;OXA-232	2	4	ybt 9; ICEKp3
14	GCA_047922535.1	2023	Baby Memorial, Kozhikode	Positive	S	S	ST147	rmp 1; KpVP-1	rmpA2_6*-47%	iuc 1	-	100	-	-	0	4	ybt 9; ICEKp3
15	GCA_047922555.1	2023	Baby Memorial, Kozhikode	Negative	R	R	ST147	-	-	-	-	-	CTX-M-15	NDM-5;OXA-232	2	0	-
16	GCA_047922515.1	2023	Baby Memorial, Kozhikode	Negative	R	R	ST2096	-	rmpA2_8-60%	iuc 1	-	100	CTX-M-15	OXA-232	2	4	ybt 14; ICEKp5
17	GCA_047922495.1	2023	Baby Memorial, Kozhikode	Negative	R	R	ST2096	-	rmpA2_8-60%	iuc 1	-	100	CTX-M-15	OXA-232	2	4	ybt 14; ICEKp5
18	GCA_047922455.1	2023	Baby Memorial, Kozhikode	Negative	R	R	ST395	-	-	-	-	-	CTX-M-15	OXA-232	2	1	ybt 16; ICEKp12
19	GCA_047922475.1	2021-09-15	TATA Medical Kolkata	Negative	R	R	ST16	-	-	-	-	-	CTX-M-15	NDM-5;OXA-181	2	0	-
20	GCA_047922435.1	2021-09-18	TATA Medical Kolkata	Negative	R	R	ST16	-	-	-	-	-	CTX-M-15	NDM-5;OXA-181	2	0	-
21	GCA_047922375.1	2023-01-19	CMC, Vellore	Positive	S	S	ST592	rmp 1; KpVP-1	rmpA2_6-60%	iuc 1	iro 1	100	-	-	0	3	-
22	GCA_047922395.1	2023-08-02	CMC, Vellore	Negative	R	R	ST2096	-	rmpA2_8-60%	iuc 1	-	100	CTX-M-15	OXA-232*	2	4	ybt 14; ICEKp5
23	GCA_047922355.1	2023-08-08	CMC, Vellore	Negative	R	R	ST2096	-	rmpA2_8-60%	iuc 1	-	100	CTX-M-15	OXA-232*	2	4	ybt 14; ICEKp5
24	GCA_047922335.1	2023-12-04	CMC, Vellore	Positive	R	R	ST2096	-	rmpA2_8-60%	iuc 1	-	100	CTX-M-15	OXA-232*	2	3	-
25	GCA_047922415.1	2022-09-06	CMC, Vellore	Negative	S	S	ST2096	-	rmpA2_8-60%	iuc 1	-	100	CTX-M-15	-	1	4	ybt 14; ICEKp5
26	GCA_047922295.1	2022-09-11	CMC, Vellore	Negative	R	R	ST2096	-	rmpA2_8-60%	iuc 1	-	100	CTX-M-15	NDM-1	2	4	ybt 14; ICEKp5
27	GCA_047922315.1	2022-10-10	CMC, Vellore	Positive	R	R	ST14	-	-	-	-	-	-	NDM-5;OXA-232	3	1	ybt 14; ICEKp5
28	GCA_047922275.1	2022-10-23	CMC, Vellore	Negative	R	R	ST147	-	rmpA2_6*-55%	iuc 1	-	100	CTX-M-15	OXA-232	2	4	ybt 9; ICEKp3
29	GCA_047922255.1	2023-02-18	CMC, Vellore	Positive	S	S	ST433	-	-	-	-	-	-	-	0	0	-
30	GCA_047922235.1	2021-01-05	CMC, Vellore	Positive	S	S	ST420	rmp 1; KpVP-1	rmpA2_6-60%	iuc 1	iro 1	100	-	-	0	4	ybt 9; ICEKp3
31	GCA_047922215.1	2023-03-11	CMC, Vellore	Negative	R	R	ST231	-	-	iuc 5	-	-	-	OXA-232	2	4	ybt 14; ICEKp5
32	GCA_047922195.1	2022-10-14	CMC, Vellore	Negative	R	R	ST2096	-	rmpA2_8-60%	iuc 1	-	100	CTX-M-15	OXA-232	2	4	ybt 14; ICEKp5
33	GCA_047922135.1	2023-07-15	CMC, Vellore	Negative	R	R	ST2096	-	rmpA2_8-60%	iuc 1	-	100	CTX-M-15	OXA-232*	2	4	ybt 14; ICEKp5
34	GCA_047922175.1	2023-01-07	CMC, Vellore	Positive	S	S	ST23	rmp 1; KpVP-1	rmpA2_6-60%	iuc 1	iro 1	100	-	-	0	5	ybt 1; ICEKp10
35	GCA_047922155.1	2023-11-09	CMC, Vellore	Positive	R	R	ST2096	-	rmpA2_8-60%	iuc 1	-	100	CTX-M-15	OXA-232	2	4	ybt 14; ICEKp5
36	GCA_047922095.1	2023-11-15	CMC, Vellore	Negative	R	R	ST147	-	rmpA2_6*-47%	iuc 1	-	100	-	NDM-5	2	4	ybt 9; ICEKp3
37	GCA_047922115.1	2023	Baby Memorial, Kozhikode	Negative	S	S	ST147	rmp 1; KpVP-1	rmpA2_6*-47%	iuc 1	-	100	-	-	0	4	ybt 9; ICEKp3
38	GCA_047922075.1	2023	St Johns, Bengaluru	Negative	S	S	ST20	-	-	-	-	-	-	-	0	0	-
39	GCA_047922055.1	2023	St Johns, Bengaluru	Negative	S	S	ST3991	-	-	-	-	-	-	-	0	0	-
40	GCA_047922035.1	2023	St Johns, Bengaluru	Negative	S	S	ST37	-	-	-	-	-	-	-	0	0	-
41	GCA_047921995.1	2023	St Johns, Bengaluru	Negative	R	R	ST147	-	-	-	-	-	CTX-M-15	NDM-5;OXA-232	2	0	-
42	GCA_047922015.1	2022	Saveetha Medical College, Chennai	Negative	S	S	ST101	-	-	-	-	-	-	-	0	0	-
43	GCA_047921975.1	2022	Saveetha Medical College, Chennai	Negative	S	S	ST17	-	-	-	-	-	-	-	0	0	-
44	GCA_047921915.1	2022	Saveetha Medical College, Chennai	Negative	R	R	ST231	-	-	iuc 5	-	-	CTX-M-15	OXA-232	2	4	ybt 16; ICEKp12
45	GCA_047921935.1	2022	Saveetha Medical College, Chennai	Negative	S	S	ST45	-	-	-	-	-	-	-	0	0	-
46	GCA_047921945.1	2022	Saveetha Medical College, Chennai	Negative	S	S	ST45	-	-	-	-	-	-	-	0	0	-
47	GCA_047921895.1	2023-11-18	CMC, Vellore	Negative	R	R	ST147	rmp 1; KpVP-1	rmpA2_6*-47%	iuc 1	-	100	CTX-M-15	NDM-5;OXA-232	2	4	ybt 9; ICEKp3
48	GCA_047921875.1	2023-11-08	CMC, Vellore	Positive	S	S	ST23	rmp 1; KpVP-1	rmpA2_5-54%	iuc 1	iro 1	100	-	-	0	5	ybt 1; ICEKp10
49	GCA_047921835.1	2023-11-08	CMC, Vellore	Negative	R	R	ST2096	-	rmpA2_8-60%	iuc 1	-	100	CTX-M-15	OXA-232	2	4	ybt 14; ICEKp5
50	GCA_047921855.1	2023-11-08	CMC, Vellore	Negative	R	R	ST2096	-	rmpA2_8-60%	iuc 1	-	100	CTX-M-15	OXA-232	2	4	ybt 14; ICEKp5
51	GCA_047921815.1	2023-11-11	CMC, Vellore	Negative	R	R	ST2096	-	rmpA2_8-60%	iuc 1	-	100	CTX-M-15	OXA-232	2	4	ybt 14; ICEKp5
52	GCA_047921795.1	2023-11-11	CMC, Vellore	Negative	R	R	ST2096	-	rmpA2_8-60%	iuc 1	-	100	CTX-M-15	OXA-232	2	4	ybt 14; ICEKp5
53	GCA_047921775.1	2023-11-13	CMC, Vellore	Negative	R	R	ST147	rmp 1; KpVP-1	rmpA2_6*-47%	iuc 1	-	100	CTX-M-15	NDM-5;OXA-232	2	4	ybt 9; ICEKp3
54	GCA_047921755.1	2023-11-13	CMC, Vellore	Negative	R	R	ST147	rmp 1; KpVP-1	rmpA2_6*-47%	iuc 1	-	100	CTX-M-15	NDM-5;OXA-232	2	4	ybt 9; ICEKp3
55	GCA_047921735.1	2023-11-22	CMC, Vellore	Negative	S	S	ST23	rmp 1; KpVP-1	rmpA2_5*-54%	iuc 1	iro 1	100	-	-	0	5	ybt 1; ICEKp10
56	GCA_047921715.1	2023-11-23	CMC, Vellore	Negative	S	S	ST714	-,rmp 1; KpVP-1	rmpA2_8-60%	iuc 1	iro 1	100	-	-	0	4	ybt 9; ICEKp3 (truncated)
57	GCA_047921695.1	2023-11-28	CMC, Vellore	Negative	R	R	ST542	-	rmpA2_6*-47%	iuc 1	-	100	CTX-M-15	NDM-5	2	4	ybt 9; ICEKp3
58	GCA_047921675.1	2023-12-01	CMC, Vellore	Negative	S	S	ST420	rmp 1; KpVP-1	rmpA2_6-60%	iuc 1	iro 1	100	-	-	0	4	ybt 9; ICEKp3 (truncated)
59	GCA_047921625.1	2023-12-01	CMC, Vellore	Negative	S	S	ST420	rmp 1; KpVP-1	rmpA2_6-60%	iuc 1	iro 1	100	-	-	0	4	ybt 9; ICEKp3
60	GCA_047921595.1	2023-12-05	CMC, Vellore	Positive	S	S	ST23	rmp 1; KpVP-1	rmpA2_6*-60%	iuc 1	iro 1	100	-	-	0	4	ybt 9; ICEKp3 (truncated)
61	GCA_047920505.1	2023-12-07	CMC, Vellore	Negative	S	S	ST420	rmp 1; KpVP-1	rmpA2_5-54%	iuc 1	iro 1	100	-	-	0	4	ybt 9; ICEKp3 (truncated)
62	GCA_047920495.1	2023-12-09	CMC, Vellore	Positive	S	S	ST420	rmp 1; KpVP-1	rmpA2_6-60%	iuc 1	iro 1 (truncated)	100	-	-	0	4	ybt 9; ICEKp3
63	GCA_047920435.1	2023-12-14	CMC, Vellore	Positive	S	S	ST23	rmp 1; KpVP-1	rmpA2_6-60%	iuc 1	iro 1	100	-	-	0	5	ybt 1; ICEKp10
64	GCA_047920415.1	2023-12-14	CMC, Vellore	Negative	S	S	ST893	-,rmp 1; KpVP-1	rmpA2_3-47%	iuc 1	iro 1 (incomplete)	100	-	-	0	4	ybt 19; ICEKp16
65	GCA_047920375.1	2023-12-18	CMC, Vellore	Negative	R	R	ST2096	-	rmpA2_8-60%	iuc 1	-	100	CTX-M-15	OXA-232*	2	4	ybt 14; ICEKp5
66	GCA_047920405.1	2022	TATA Medical Kolkata	Negative	S	S	ST14	-	-	-	-	-	-	-	0	0	-
67	GCA_047920385.1	2021	TATA Medical Kolkata	Negative	R	R	ST16	-	-	-	-	-	CTX-M-15	NDM-5;OXA-181	2	0	-
68	GCA_047920355.1	2023	Baby Memorial, Kozhikode	Negative	R	R	ST395	-	-	-	-	-	CTX-M-15	NDM-5;OXA-232	2	1	ybt 16; ICEKp12
69	GCA_047920315.1	2023	Baby Memorial, Kozhikode	Positive	R	R	ST15	rmp 1; KpVP-1	rmpA2_5-54%	iuc 1	-	100	CTX-M-15	NDM-1	2	4	ybt 16; ICEKp12
70	GCA_047920295.1	2023	Baby Memorial, Kozhikode	Negative	S	S	ST231	-	-	iuc 5	-	-	-	-	0	4	ybt 14; ICEKp5
71	GCA_047920275.1	2023	Baby Memorial, Kozhikode	Negative	R	R	ST2096	-	rmpA2_8-60%	iuc 1	-	100	CTX-M-15	OXA-232	2	4	ybt 14; ICEKp5 (truncated)
72	GCA_047920305.1	2023	Baby Memorial, Kozhikode	Negative	R	R	ST273	-	rmpA2_8-60%	iuc 1	-	-	CTX-M-15	NDM-1;OXA-232	2	3	-
73	GCA_047920255.1	2023	Baby Memorial, Kozhikode	Negative	R	R	ST231	-	-	iuc 5	-	-	-	OXA-232	2	4	ybt 14; ICEKp5
74	GCA_047920205.1	2023	Baby Memorial, Kozhikode	Negative	R	R	ST2096	-	rmpA2_8-60%	iuc 1	-	100	CTX-M-15	OXA-232	2	4	ybt 14; ICEKp5
75	GCA_047920175.1	2023	Baby Memorial, Kozhikode	Positive	R	R	ST2096	-	rmpA2_8-60%	iuc 1	-	100	CTX-M-15	OXA-232	2	4	ybt 14; ICEKp5
76	GCA_047920155.1	2023	Baby Memorial, Kozhikode	Negative	R	R	ST2096	-	rmpA2_8-60%	iuc 1	-	100	CTX-M-15	OXA-232	3	4	ybt 14; ICEKp5
77	GCA_047920195.1	2023	Baby Memorial, Kozhikode	Negative	R	R	ST147	rmp 1; KpVP-1	rmpA2_6*-47%	iuc 1	-	100	CTX-M-15	NDM-5	2	4	ybt 9; ICEKp3
78	GCA_047920185.1	2023	Baby Memorial, Kozhikode	Positive	S	S	ST2096	-	rmpA2_8-60%	iuc 1	-	100	CTX-M-15	-	1	4	ybt 14; ICEKp5
79	GCA_047920095.1	2023	Baby Memorial, Kozhikode	Negative	R	R	ST3237-1LV	-	-	-	-	-	CTX-M-15	NDM-1	2	0	-
80	GCA_047920075.1	2023	Baby Memorial, Kozhikode	Negative	R	R	ST15	-	-	-	-	-	CTX-M-15	NDM-1;OXA-232	2	1	ybt 16; ICEKp12
81	GCA_047920085.1	2023	Baby Memorial, Kozhikode	Negative	R	R	ST231	-	-	iuc 5	-	-	-	OXA-232	2	4	ybt 14; ICEKp5
82	GCA_047920065.1	2023	Baby Memorial, Kozhikode	Negative	R	R	ST2096	-	rmpA2_8-60%	iuc 1	-	100	CTX-M-15	OXA-232	2	4	ybt 14; ICEKp5
83	GCA_047920055.1	2023	Baby Memorial, Kozhikode	Negative	R	R	ST147	rmp 1; KpVP-1	rmpA2_6*-47%	iuc 1	-	100	CTX-M-15	NDM-5	2	4	ybt 9; ICEKp3
84	GCA_047919995.1	2023	Baby Memorial, Kozhikode	Negative	R	R	ST2096	-	rmpA2_8-60%	iuc 1	-	100	CTX-M-15	OXA-232	2	4	ybt 14; ICEKp5
85	GCA_047919985.1	2023	Baby Memorial, Kozhikode	Negative	R	R	ST231	-	-	iuc 5	-	-	-	OXA-232	2	4	ybt 14; ICEKp5
86	GCA_047919975.1	2023	Baby Memorial, Kozhikode	Negative	R	R	ST231	-	-	iuc 5	-	-	-	OXA-232	2	4	ybt 14; ICEKp5
87	GCA_047919955.1	2023	Baby Memorial, Kozhikode	Negative	R	R	ST231	-	-	iuc 5	-	-	-	OXA-232	2	4	ybt 14; ICEKp5
88	GCA_047919965.1	2023	BCMCH,Thiruvalla	Positive	R	R	ST2096	-	rmpA2_8-60%	iuc 1	-	100	CTX-M-15	OXA-232	2	4	ybt 14; ICEKp5
89	GCA_047919915.1	2023	BCMCH,Thiruvalla	Negative	S	S	ST2096	-	rmpA2_8-60%	iuc 1	-	100	CTX-M-15	-	1	4	ybt 14; ICEKp5
90	GCA_047919855.1	2023	BCMCH,Thiruvalla	Negative	R	R	ST231	-	-	iuc 5	-	-	-	OXA-232	2	4	ybt 14; ICEKp5
91	GCA_047919865.1	2023	Baby Memorial, Kozhikode	Negative	R	R	ST2096	-	rmpA2_8-60%	iuc 1	-	100	CTX-M-15	OXA-232	2	4	ybt 14; ICEKp5
92	GCA_047919875.1	2023	Baby Memorial, Kozhikode	Negative	R	R	ST231	-	-	iuc 5	-	-	-	OXA-232	2	4	ybt 14; ICEKp5
93	GCA_047919885.1	2023	Baby Memorial, Kozhikode	Negative	R	R	ST147	rmp 1; KpVP-1	rmpA2_6*-47%	iuc 1	-	100	CTX-M-15	NDM-5	2	4	ybt 9; ICEKp3
94	GCA_047919835.1	2023	Baby Memorial, Kozhikode	Negative	R	R	ST2096	-	rmpA2_8-60%	iuc 1	-	100	CTX-M-15	OXA-232	2	4	ybt 14; ICEKp5
95	GCA_047919795.1	2023	Baby Memorial, Kozhikode	Negative	R	R	ST2096	-	rmpA2_8-60%	iuc 1	-	100	CTX-M-15	OXA-232	2	4	ybt 14; ICEKp5
96	GCA_047919765.1	2023	Baby Memorial, Kozhikode	Negative	R	R	ST147	rmp 1; KpVP-1	rmpA2_6*-47%	iuc 1	-	100	CTX-M-15	NDM-5	2	4	ybt 9; ICEKp3
97	GCA_047919775.1	2023	Baby Memorial, Kozhikode	Negative	R	R	ST147	rmp 1; KpVP-1	rmpA2_6*-47%	iuc 1	-	100	CTX-M-15	NDM-5	2	4	ybt 9; ICEKp3
98	GCA_047919735.1	2023	Baby Memorial, Kozhikode	Negative	S	S	ST147	rmp 1; KpVP-1	rmpA2_6*-47%	iuc 1	-	100	-	-	0	4	ybt 9; ICEKp3
99	GCA_047919755.1	2023	Baby Memorial, Kozhikode	Negative	R	R	ST147	-	-	-	-	-	CTX-M-15	NDM-5;OXA-232	2	0	-
100	GCA_047919715.1	2023	Baby Memorial, Kozhikode	Positive	R	R	ST437	-	-	-	-	-	-	NDM-5;OXA-232	2	1	ybt 9; ICEKp3
101	GCA_049441165.1	2023	Baby Memorial, Kozhikode	Negative	R	R	ST4843	-	-	iuc 5	-	-	-	OXA-232	2	4	ybt 9; ICEKp3
102	GCA_047919655.1	2023	Baby Memorial, Kozhikode	Negative	R	R	ST4843	-	-	iuc 5	-	-	-	OXA-232	2	4	ybt 9; ICEKp3
103	GCA_047919665.1	2023	Baby Memorial, Kozhikode	Positive	R	R	ST2096	-	rmpA2_8-60%	iuc 1	-	100	CTX-M-15	OXA-232	2	4	ybt 14; ICEKp5
104	GCA_047919645.1	2023	Baby Memorial, Kozhikode	Negative	R	R	ST2096	-	rmpA2_8-60%	iuc 1	-	100	-	OXA-232	2	4	ybt 9; ICEKp3
105	GCA_047919635.1	2023	Baby Memorial, Kozhikode	Negative	R	R	ST16	-	-	-	-	-	CTX-M-15	NDM-5;OXA-181	2	0	-
106	GCA_047919615.1	2023	Baby Memorial, Kozhikode	Negative	R	R	ST147	rmp 1; KpVP-1	rmpA2_6*-47%	iuc 1	-	100	CTX-M-15	NDM-5	2	4	ybt 9; ICEKp3
107	GCA_047919585.1	2023	Baby Memorial, Kozhikode	Negative	R	R	ST2096	-	rmpA2_8-60%	iuc 1	-	100	CTX-M-15	OXA-232	2	4	ybt 14; ICEKp5
108	GCA_047919575.1	2023	Baby Memorial, Kozhikode	Negative	R	R	ST231	-	-	iuc 5	-	-	-	OXA-232	2	4	ybt 14; ICEKp5
109	GCA_047919525.1	2023	Baby Memorial, Kozhikode	Negative	R	R	ST147	rmp 1; KpVP-1	rmpA2_6*-47%	iuc 1	-	100	CTX-M-15	NDM-5	2	4	ybt 9; ICEKp3
110	GCA_047919515.1	2023	Baby Memorial, Kozhikode	Negative	R	R	ST147	rmp 1; KpVP-1	rmpA2_6*-47%	iuc 1	-	100	CTX-M-15	NDM-5	2	4	ybt 9; ICEKp3
111	GCA_047919535.1	2023	Baby Memorial, Kozhikode	Negative	R	R	ST147	rmp 1; KpVP-1	rmpA2_6*-47%	iuc 1	-	100	CTX-M-15	NDM-5	2	4	ybt 9; ICEKp3
112	GCA_047919475.1	2022-09-01	CMC, Vellore	Negative	R	R	ST2096	-	rmpA2_8-60%	iuc 1	-	100	CTX-M-15	OXA-232*	2	3	-
113	GCA_047919495.1	2023-11-08	CMC, Vellore	Positive	R	R	ST828	rmp 1; KpVP-1	-	iuc 1	iro 1	-	-	NDM-5	2	4	ybt 9; ICEKp3
114	GCA_047919455.1	2023-11-16	CMC, Vellore	Negative	S	S	ST714	-,rmp 1; KpVP-1	rmpA2_8-60%	iuc 1	iro 1	100	-	-	0	4	ybt 9; ICEKp3
115	GCA_047919395.1	2023-11-16	CMC, Vellore	Positive	S	S	ST65	rmp 1; KpVP-1 (truncated)	rmpA2_5-54%	iuc 1	iro 1	100	-	-	0	4	ybt 10; ICEKp4
116	GCA_047919435.1	2023-11-16	CMC, Vellore	Positive	S	S	ST29	-,rmp unknown	rmpA2_8-60%	iuc 1	iro 1	100	CTX-M-15	-	1	4	ybt 9; ICEKp3
117	GCA_047919375.1	2023-11-22	CMC, Vellore	Negative	S	S	ST65	rmp 1; KpVP-1 (truncated)	rmpA2_5-54%	iuc 1	iro 1	100	-	-	0	4	ybt 10; ICEKp4
118	GCA_047919415.1	2023-11-22	CMC, Vellore	Negative	S	S	ST2050	-,rmp 1; KpVP-1	rmpA2_8-60%	iuc 1	iro 1	100	-	-	0	4	ybt 9; ICEKp3
119	GCA_047919355.1	2023-12-04	CMC, Vellore	Negative	R	R	ST231	-	-	iuc 5	-	-	-	OXA-232	2	4	ybt 14; ICEKp5
120	GCA_047919335.1	2022-10-08	CMC, Vellore	Negative	R	R	ST2096	-	rmpA2_8-60%	iuc 1	-	100	CTX-M-15	OXA-232	2	4	ybt 14; ICEKp5
121	GCA_047919315.1	2023-12-07	CMC, Vellore	Positive	S	S	ST218	-,rmp 1; KpVP-1	rmpA2_8-60%	iuc 1	iro 1	100	-	-	0	4	ybt 9; ICEKp3 (truncated)
122	GCA_047919275.1	2022-10-11	CMC, Vellore	Positive	S	S	ST218	-,rmp 1; KpVP-1	rmpA2_8-60%	iuc 1	iro 1	100	-	-	0	4	ybt 9; ICEKp3 (truncated)
123	GCA_047919295.1	2022-12-06	CMC, Vellore	Negative	R	R	ST2096	-	rmpA2_8-60%	iuc 1	-	100	CTX-M-15	OXA-232	2	4	ybt 14; ICEKp5
124	GCA_047919255.1	2021	St Johns, Bengaluru	Positive	S	S	ST86	rmp 1; KpVP-1	rmpA2_9*-54%	iuc 1	iro 1	100	-	-	0	3	-
125	GCA_047919235.1	2023	Baby Memorial, Kozhikode	Negative	S	S	ST147	-	-	-	-	-	CTX-M-15;VEB-9	-	1	0	-
126	GCA_047919215.1	2023	Baby Memorial, Kozhikode	Negative	S	S	ST147	rmp 1; KpVP-1	rmpA2_6*-47%	iuc 1	-	100	-	-	0	4	ybt 9; ICEKp3
127	GCA_047919175.1	2023	Baby Memorial, Kozhikode	Negative	R	R	ST437	-	-	-	-	-	-	NDM-5;OXA-232	2	1	ybt 9; ICEKp3
128	GCA_047919195.1	2023	Baby Memorial, Kozhikode	Positive	R	R	ST231	-	-	iuc 5	-	-	-	OXA-232	2	3	-
129	GCA_047919155.1	2023	Baby Memorial, Kozhikode	Negative	R	R	ST147	rmp 1; KpVP-1	rmpA2_6*-47%	iuc 1	-	100	CTX-M-15	NDM-5	2	4	ybt 9; ICEKp3
130	GCA_047919135.1	2023	Baby Memorial, Kozhikode	Negative	R	R	ST395	-	-	-	-	-	-	NDM-5;OXA-232	2	1	ybt 16; ICEKp12
131	GCA_047919115.1	2023	Baby Memorial, Kozhikode	Negative	R	R	ST16	-	-	-	-	-	-	NDM-5;OXA-181	2	0	-
132	GCA_047919075.1	2023	Baby Memorial, Kozhikode	Negative	S	S	ST2096	-	rmpA2_8-60%	iuc 1	-	100	CTX-M-15	-	1	4	ybt 14; ICEKp5
133	GCA_047919095.1	2023	Baby Memorial, Kozhikode	Positive	R	R	ST231	-	-	iuc 5	-	-	-	OXA-232	2	4	ybt 14; ICEKp5
134	GCA_047919055.1	2023	Baby Memorial, Kozhikode	Negative	R	R	ST147	rmp 1; KpVP-1	-	iuc 1	-	100	CTX-M-15	NDM-5	2	4	ybt 9; ICEKp3
135	GCA_047919035.1	2023	Baby Memorial, Kozhikode	Negative	S	S	ST147	rmp 1; KpVP-1	rmpA2_6*-47%	iuc 1	-	100	-	-	0	4	ybt 9; ICEKp3
136	GCA_047919015.1	2023	Baby Memorial, Kozhikode	Negative	S	S	ST231	-	-	iuc 5	-	-	-	-	0	4	ybt 14; ICEKp5
137	GCA_047918995.1	2023	Baby Memorial, Kozhikode	Negative	R	R	ST2096	-	rmpA2_8-60%	iuc 1	-	100	CTX-M-15	OXA-232	2	4	ybt 9; ICEKp3
138	GCA_047918975.1	2023	Baby Memorial, Kozhikode	Negative	R	R	0	-	rmpA2_8-60%	iuc 1	-	100	CTX-M-15	NDM-5;OXA-232	3	4	ybt 14; ICEKp5
139	GCA_047918925.1	2023	Baby Memorial, Kozhikode	Negative	R	R	ST147	rmp 1; KpVP-1	rmpA2_6*-47%	iuc 1	-	100	CTX-M-15	NDM-5	2	4	ybt 9; ICEKp3
140	GCA_047918895.1	2023	Baby Memorial, Kozhikode	Negative	R	R	ST231	-	-	iuc 5	-	-	-	OXA-232	2	4	ybt 14; ICEKp5
141	GCA_047918955.1	2022	Baby Memorial, Kozhikode	Negative	R	R	ST2096	-	rmpA2_8-60%	iuc 1	-	100	CTX-M-15	OXA-232	2	3	-
142	GCA_047918915.1	2023	Baby Memorial, Kozhikode	Negative	S	S	ST147	rmp 1; KpVP-1	rmpA2_6*-47%	iuc 1	-	100	-	-	0	4	ybt 9; ICEKp3
143	GCA_047918855.1	2023	Baby Memorial, Kozhikode	Positive	R	R	ST231	-	-	iuc 5	-	-	-	OXA-232	2	4	ybt 14; ICEKp5
144	GCA_047918835.1	2023	Baby Memorial, Kozhikode	Negative	R	R	ST15	-	-	-	-	-	CTX-M-15	NDM-1	2	0	-
145	GCA_047918875.1	2023	Baby Memorial, Kozhikode	Positive	S	S	ST147	-	-	-	-	-	CTX-M-15	-	1	1	ybt 16; ICEKp12
146	GCA_047918795.1	2023	Baby Memorial, Kozhikode	Negative	R	R	ST2096	-	rmpA2_8-60%	iuc 1	-	100	CTX-M-15	OXA-232	2	4	ybt 14; ICEKp5
147	GCA_047918815.1	2023	Baby Memorial, Kozhikode	Positive	R	R	ST15	-	-	-	-	-	CTX-M-15	NDM-1	2	1	ybt 10; ICEKp4
148	GCA_047918735.1	2023	Baby Memorial, Kozhikode	Negative	R	R	ST101	-	-	-	-	-	CTX-M-15	NDM-5	2	1	ybt 9; ICEKp3
149	GCA_047918695.1	2023	Baby Memorial, Kozhikode	Negative	R	R	ST231	-	-	-	-	-	CTX-M-15	OXA-232	2	0	-
150	GCA_047918775.1	2023	Baby Memorial, Kozhikode	Negative	R	R	ST147	-	-	-	-	-	CTX-M-15	NDM-5;OXA-232	2	0	-

## Sheet: Supplementary Table 5
Genome Name	LIN code	Sublineage	Clonal Group	Identity	Identical	Compared Loci Count	Closest profile(s)
GCA_047922825.1	0,0,105,1,3,*,*,*,*,*	258	10268	99.2013	621	629	cgST:25559 LIN code:0,0,105,1,3,0,0,1,0,0
GCA_047922775.1	0,0,88,0,0,0,0,*,*,*	231	231	99.361	622	629	cgST:18934 LIN code:0,0,88,0,0,0,0,14,19,0;cgST:35648 LIN code:0,0,88,0,0,0,0,14,0,0
GCA_047922795.1	0,0,88,0,0,0,0,107,*,*	231	231	99.8397	623	629	cgST:41861 LIN code:0,0,88,0,0,0,0,107,1,0
GCA_047922755.1	0,0,197,0,4,0,104,*,*,*	147	147	99.5208	623	629	cgST:34548 LIN code:0,0,197,0,4,0,104,0,0,0;cgST:34673 LIN code:0,0,197,0,4,0,104,0,0,0
GCA_047922735.1	0,0,197,0,4,1,0,*,*,*	147	147	99.362	623	629	cgST:11351 LIN code:0,0,197,0,4,1,0,7,15,0
GCA_047922695.1	0,0,106,1,0,0,0,1,7,0	395	10190	100	624	629	cgST:41886 LIN code:0,0,106,1,0,0,0,1,7,0;cgST:47255 LIN code:0,0,106,1,0,0,0,1,7,0
GCA_047922675.1	0,0,1,1,17,0,3,85,*,*	14	14	99.8405	626	629	cgST:34593 LIN code:0,0,1,1,17,0,3,85,0,0
GCA_047922635.1	0,0,0,0,2,*,*,*,*,*	15	15	99.2038	623	629	cgST:8964 LIN code:0,0,0,0,2,0,0,0,4,0;cgST:29271 LIN code:0,0,0,0,2,0,0,0,50,0
GCA_047922715.1	0,0,106,1,0,0,0,1,7,0	395	10190	100	624	629	cgST:41886 LIN code:0,0,106,1,0,0,0,1,7,0;cgST:47255 LIN code:0,0,106,1,0,0,0,1,7,0
GCA_047922655.1	0,0,429,0,*,*,*,*,*,*	23	23	98.0892	616	629	cgST:2888 LIN code:0,0,429,0,33,0,0,0,0,0
GCA_047922615.1	0,0,105,1,1,1,0,35,*,*	258	10268	99.84	624	629	cgST:30839 LIN code:0,0,105,1,1,1,0,35,0,0;cgST:46036 LIN code:0,0,105,1,1,1,0,35,9,0
GCA_047922595.1	0,0,1,1,17,0,3,*,*,*	14	14	99.5192	621	629	cgST:43677 LIN code:0,0,1,1,17,0,3,0,1,0
GCA_047922575.1	0,0,197,0,4,1,0,7,*,*	147	147	99.8405	626	629	cgST:11351 LIN code:0,0,197,0,4,1,0,7,15,0
GCA_047922535.1	0,0,197,0,4,1,0,7,*,*	147	147	99.8405	626	629	cgST:11351 LIN code:0,0,197,0,4,1,0,7,15,0
GCA_047922555.1	0,0,197,0,17,0,5,*,*,*	147	147	99.681	625	629	cgST:11224 LIN code:0,0,197,0,17,0,5,0,0,0
GCA_047922515.1	0,0,1,1,17,0,3,*,*,*	14	14	99.359	620	629	cgST:43677 LIN code:0,0,1,1,17,0,3,0,1,0
GCA_047922495.1	0,0,1,1,17,*,*,*,*,*	14	14	98.8746	615	629	cgST:34616 LIN code:0,0,1,1,17,0,3,0,44,0;cgST:41828 LIN code:0,0,1,1,17,0,64,0,0,0
GCA_047922455.1	0,0,106,1,0,0,0,*,*,*	395	10190	99.5208	623	629	cgST:34778 LIN code:0,0,106,1,0,0,0,0,27,0
GCA_047922475.1	0,0,22,27,0,2,0,0,*,*	17	16	99.8403	625	629	cgST:6991 LIN code:0,0,22,27,0,2,0,0,0,0
GCA_047922435.1	0,0,22,27,0,2,0,0,*,*	17	16	99.8403	625	629	cgST:6991 LIN code:0,0,22,27,0,2,0,0,0,0
GCA_047922375.1	0,0,13,12,*,*,*,*,*,*	34	592	97.9066	608	629	cgST:11143 LIN code:0,0,13,12,3,1,0,0,0,0
GCA_047922395.1	0,0,1,1,17,0,3,*,*,*	14	14	99.36	621	629	cgST:18750 LIN code:0,0,1,1,17,0,3,29,0,0
GCA_047922355.1	0,0,1,1,17,0,3,*,*,*	14	14	99.36	621	629	cgST:18750 LIN code:0,0,1,1,17,0,3,29,0,0
GCA_047922335.1	0,0,1,1,17,0,3,*,*,*	14	14	99.36	621	629	cgST:18750 LIN code:0,0,1,1,17,0,3,29,0,0
GCA_047922415.1	0,0,1,1,17,0,3,*,*,*	14	14	99.362	623	629	cgST:34616 LIN code:0,0,1,1,17,0,3,0,44,0
GCA_047922295.1	0,0,1,1,17,0,3,*,*,*	14	14	99.5215	624	629	cgST:34616 LIN code:0,0,1,1,17,0,3,0,44,0
GCA_047922315.1	0,0,1,1,17,0,2,*,*,*	14	14	99.362	623	629	cgST:4585 LIN code:0,0,1,1,17,0,2,0,0,0
GCA_047922275.1	0,0,197,0,4,1,0,*,*,*	147	147	99.681	625	629	cgST:11351 LIN code:0,0,197,0,4,1,0,7,15,0
GCA_047922255.1	0,0,29,5,0,0,0,*,*,*	268	433	99.361	622	629	cgST:2851 LIN code:0,0,29,5,0,0,0,0,0,0
GCA_047922235.1	0,0,182,0,0,*,*,*,*,*	420	420	98.7241	619	629	cgST:25494 LIN code:0,0,182,0,0,2,0,0,0,0
GCA_047922215.1	0,0,88,0,0,0,0,14,1,0	231	231	100	626	629	cgST:18591 LIN code:0,0,88,0,0,0,0,14,1,0;cgST:18753 LIN code:0,0,88,0,0,0,0,14,1,0;cgST:24510 LIN code:0,0,88,0,0,0,0,14,1,0
GCA_047922195.1	0,0,1,1,17,*,*,*,*,*	14	14	99.1935	615	629	cgST:18750 LIN code:0,0,1,1,17,0,3,29,0,0;cgST:41603 LIN code:0,0,1,1,17,14,0,0,0,0
GCA_047922135.1	0,0,1,1,17,0,3,*,*,*	14	14	99.36	621	629	cgST:18750 LIN code:0,0,1,1,17,0,3,29,0,0
GCA_047922175.1	0,0,429,0,1,*,*,*,*,*	23	23	99.0431	621	629	cgST:337 LIN code:0,0,429,0,1,0,0,0,0,0
GCA_047922155.1	0,0,1,1,17,0,3,*,*,*	14	14	99.362	623	629	cgST:14555 LIN code:0,0,1,1,17,0,3,0,1,0;cgST:21637 LIN code:0,0,1,1,17,0,3,0,9,0
GCA_047922095.1	0,0,197,0,4,1,0,*,*,*	147	147	99.681	625	629	cgST:11351 LIN code:0,0,197,0,4,1,0,7,15,0
GCA_047922115.1	0,0,197,0,4,1,0,7,*,*	147	147	99.8405	626	629	cgST:11351 LIN code:0,0,197,0,4,1,0,7,15,0
GCA_047922075.1	0,0,22,2,131,*,*,*,*,*	17	20	98.72	617	629	cgST:20022 LIN code:0,0,22,2,131,0,0,0,0,0
GCA_047922055.1	0,0,468,1,*,*,*,*,*,*	10162	11027	96.64	604	629	cgST:10449 LIN code:0,0,468,1,0,0,0,0,0,0
GCA_047922035.1	0,0,109,8,*,*,*,*,*,*	37	3796	97.7671	613	629	cgST:12705 LIN code:0,0,109,8,29,0,0,1,0,0;cgST:12733 LIN code:0,0,109,8,29,0,0,0,0,0
GCA_047921995.1	0,0,197,0,17,*,*,*,*,*	147	147	98.5646	618	629	cgST:11224 LIN code:0,0,197,0,17,0,5,0,0,0
GCA_047922015.1	0,0,84,0,18,*,*,*,*,*	101	101	98.5623	617	629	cgST:33526 LIN code:0,0,84,0,18,0,1,0,0,0
GCA_047921975.1	0,0,22,12,*,*,*,*,*,*	17	1123	98.08	613	629	cgST:31018 LIN code:0,0,22,12,78,0,0,0,0,0
GCA_047921915.1	0,0,88,0,0,0,0,*,*,*	231	231	99.5208	623	629	cgST:34772 LIN code:0,0,88,0,0,0,0,14,27,0
GCA_047921935.1	0,0,158,8,46,*,*,*,*,*	45	45	98.7241	619	629	cgST:32251 LIN code:0,0,158,8,46,0,0,0,0,0
GCA_047921945.1	0,0,158,8,46,*,*,*,*,*	45	45	98.7241	619	629	cgST:32251 LIN code:0,0,158,8,46,0,0,0,0,0
GCA_047921895.1	0,0,197,0,4,1,0,*,*,*	147	147	99.3559	617	629	cgST:35980 LIN code:0,0,197,0,4,1,0,7,15,0
GCA_047921875.1	0,0,429,0,137,0,1,0,*,*	23	23	99.8405	626	629	cgST:36798 LIN code:0,0,429,0,137,0,1,0,0,0
GCA_047921835.1	0,0,1,1,17,*,*,*,*,*	14	14	99.2026	622	629	cgST:34616 LIN code:0,0,1,1,17,0,3,0,44,0;cgST:41828 LIN code:0,0,1,1,17,0,64,0,0,0
GCA_047921855.1	0,0,1,1,17,0,3,*,*,*	14	14	99.362	623	629	cgST:34616 LIN code:0,0,1,1,17,0,3,0,44,0;cgST:41828 LIN code:0,0,1,1,17,0,64,0,0,0
GCA_047921815.1	0,0,1,1,17,0,3,*,*,*	14	14	99.362	623	629	cgST:34616 LIN code:0,0,1,1,17,0,3,0,44,0;cgST:41828 LIN code:0,0,1,1,17,0,64,0,0,0
GCA_047921795.1	0,0,1,1,17,*,*,*,*,*	14	14	99.2026	622	629	cgST:34616 LIN code:0,0,1,1,17,0,3,0,44,0;cgST:41828 LIN code:0,0,1,1,17,0,64,0,0,0
GCA_047921775.1	0,0,197,0,4,1,0,*,*,*	147	147	99.3559	617	629	cgST:35980 LIN code:0,0,197,0,4,1,0,7,15,0
GCA_047921755.1	0,0,197,0,4,1,0,*,*,*	147	147	99.5169	618	629	cgST:35980 LIN code:0,0,197,0,4,1,0,7,15,0
GCA_047921735.1	0,0,429,0,6,3,0,*,*,*	23	23	99.362	623	629	cgST:10263 LIN code:0,0,429,0,6,3,0,1,0,0
GCA_047921715.1	0,0,137,11,*,*,*,*,*,*	29	711	97.5806	605	629	cgST:39185 LIN code:0,0,137,11,33,0,1,0,0,0
GCA_047921695.1	0,0,357,1,*,*,*,*,*,*	2549	14191	97.92	612	629	cgST:6796 LIN code:0,0,357,1,3,0,0,0,0,0
GCA_047921675.1	0,0,182,0,13,*,*,*,*,*	420	420	99.1987	619	629	cgST:25057 LIN code:0,0,182,0,13,0,0,0,0,0
GCA_047921625.1	0,0,182,0,*,*,*,*,*,*	420	420	97.6077	612	629	cgST:25494 LIN code:0,0,182,0,0,2,0,0,0,0;cgST:34601 LIN code:0,0,182,0,0,4,0,0,0,0
GCA_047921595.1	0,0,429,0,*,*,*,*,*,*	23	23	96.5461	587	629	cgST:39162 LIN code:0,0,429,0,44,1,0,1,0,0
GCA_047920505.1	0,0,182,0,*,*,*,*,*,*	420	420	97.9266	614	629	cgST:25494 LIN code:0,0,182,0,0,2,0,0,0,0
GCA_047920495.1	0,0,182,0,13,*,*,*,*,*	420	420	99.0431	621	629	cgST:21687 LIN code:0,0,182,0,13,1,0,0,0,0
GCA_047920435.1	0,0,429,0,29,*,*,*,*,*	23	23	99.0446	622	629	cgST:3913 LIN code:0,0,429,0,29,0,0,0,0,0;cgST:18150 LIN code:0,0,429,0,29,0,2,0,0,0
GCA_047920415.1	0,0,971,0,2,*,*,*,*,*	11195	12072	99.0415	620	629	cgST:27874 LIN code:0,0,971,0,2,0,0,0,0,0
GCA_047920375.1	0,0,1,1,17,*,*,*,*,*	14	14	98.88	618	629	cgST:18750 LIN code:0,0,1,1,17,0,3,29,0,0
GCA_047920405.1	0,0,1,0,*,*,*,*,*,*	14	10156	95.7006	601	629	cgST:27259 LIN code:0,0,1,0,20,0,0,0,0,0
GCA_047920385.1	0,0,22,27,0,2,0,*,*,*	17	16	99.6805	624	629	cgST:6991 LIN code:0,0,22,27,0,2,0,0,0,0
GCA_047920355.1	0,0,106,1,0,0,0,0,*,*	395	10190	99.8405	626	629	cgST:28489 LIN code:0,0,106,1,0,0,0,0,7,0;cgST:41766 LIN code:0,0,106,1,0,0,0,18,0,0
GCA_047920315.1	0,0,0,0,2,0,163,0,*,*	15	15	99.8405	626	629	cgST:34758 LIN code:0,0,0,0,2,0,163,0,0,0
GCA_047920295.1	0,0,88,0,0,0,0,*,*,*	231	231	99.6805	624	629	cgST:18591 LIN code:0,0,88,0,0,0,0,14,1,0
GCA_047920275.1	0,0,1,1,*,*,*,*,*,*	14	14	98.2428	615	629	cgST:45029 LIN code:0,0,1,1,17,0,3,110,0,0
GCA_047920305.1	0,0,197,0,*,*,*,*,*,*	147	147	98.2428	615	629	cgST:14551 LIN code:0,0,197,0,0,0,0,3,2,0
GCA_047920255.1	0,0,88,0,0,*,*,*,*,*	231	231	99.0415	620	629	cgST:1235 LIN code:0,0,88,0,0,0,0,0,2,0;cgST:34547 LIN code:0,0,88,0,0,0,0,69,1,0;cgST:34565 LIN code:0,0,88,0,0,0,0,79,0,0;cgST:34588 LIN code:0,0,88,0,0,0,0,0,26,0
GCA_047920205.1	0,0,1,1,17,*,*,*,*,*	14	14	98.5646	618	629	cgST:34616 LIN code:0,0,1,1,17,0,3,0,44,0;cgST:41828 LIN code:0,0,1,1,17,0,64,0,0,0
GCA_047920175.1	0,0,1,1,17,0,3,*,*,*	14	14	99.6795	622	629	cgST:43677 LIN code:0,0,1,1,17,0,3,0,1,0
GCA_047920085.1	0,0,88,0,0,0,0,*,*,*	231	231	99.361	622	629	cgST:1235 LIN code:0,0,88,0,0,0,0,0,2,0;cgST:34576 LIN code:0,0,88,0,0,0,0,0,24,0
GCA_047920065.1	0,0,1,1,17,*,*,*,*,*	14	14	98.5646	618	629	cgST:34616 LIN code:0,0,1,1,17,0,3,0,44,0;cgST:41828 LIN code:0,0,1,1,17,0,64,0,0,0
GCA_047920155.1	0,0,1,1,17,0,3,*,*,*	14	14	99.5192	621	629	cgST:43677 LIN code:0,0,1,1,17,0,3,0,1,0
GCA_047920195.1	0,0,197,0,4,1,0,7,*,*	147	147	99.8403	625	629	cgST:11351 LIN code:0,0,197,0,4,1,0,7,15,0
GCA_047919985.1	0,0,88,0,0,0,0,0,*,*	231	231	99.8403	625	629	cgST:1235 LIN code:0,0,88,0,0,0,0,0,2,0;cgST:3262 LIN code:0,0,88,0,0,0,0,0,3,0
GCA_047920185.1	0,0,1,1,17,*,*,*,*,*	14	14	98.7241	619	629	cgST:34616 LIN code:0,0,1,1,17,0,3,0,44,0;cgST:41828 LIN code:0,0,1,1,17,0,64,0,0,0
GCA_047920095.1	0,0,973,*,*,*,*,*,*,*	11036		85.6459	537	629	cgST:13999 LIN code:0,0,973,0,0,0,0,0,0,0
GCA_047920075.1	0,0,0,0,2,0,0,*,*,*	15	15	99.5215	624	629	cgST:41822 LIN code:0,0,0,0,2,0,0,0,75,0
GCA_047920055.1	0,0,197,0,4,1,0,*,*,*	147	147	99.5215	624	629	cgST:11351 LIN code:0,0,197,0,4,1,0,7,15,0
GCA_047919995.1	0,0,1,1,17,0,3,*,*,*	14	14	99.6795	622	629	cgST:43677 LIN code:0,0,1,1,17,0,3,0,1,0
GCA_047919975.1	0,0,88,0,0,*,*,*,*,*	231	231	99.0415	620	629	cgST:1235 LIN code:0,0,88,0,0,0,0,0,2,0;cgST:34547 LIN code:0,0,88,0,0,0,0,69,1,0;cgST:34565 LIN code:0,0,88,0,0,0,0,79,0,0;cgST:34588 LIN code:0,0,88,0,0,0,0,0,26,0
GCA_047919955.1	0,0,88,0,0,*,*,*,*,*	231	231	99.0415	620	629	cgST:1235 LIN code:0,0,88,0,0,0,0,0,2,0;cgST:34547 LIN code:0,0,88,0,0,0,0,69,1,0;cgST:34565 LIN code:0,0,88,0,0,0,0,79,0,0;cgST:34588 LIN code:0,0,88,0,0,0,0,0,26,0
GCA_047919965.1	0,0,1,1,17,0,3,*,*,*	14	14	99.359	620	629	cgST:43677 LIN code:0,0,1,1,17,0,3,0,1,0
GCA_047919915.1	0,0,1,1,17,0,3,*,*,*	14	14	99.5208	623	629	cgST:14555 LIN code:0,0,1,1,17,0,3,0,1,0
GCA_047919855.1	0,0,88,0,0,*,*,*,*,*	231	231	99.0415	620	629	cgST:1235 LIN code:0,0,88,0,0,0,0,0,2,0;cgST:34547 LIN code:0,0,88,0,0,0,0,69,1,0;cgST:34565 LIN code:0,0,88,0,0,0,0,79,0,0;cgST:34588 LIN code:0,0,88,0,0,0,0,0,26,0
GCA_047919865.1	0,0,1,1,17,*,*,*,*,*	14	14	99.2026	622	629	cgST:34616 LIN code:0,0,1,1,17,0,3,0,44,0;cgST:41828 LIN code:0,0,1,1,17,0,64,0,0,0
GCA_047919875.1	0,0,88,0,0,*,*,*,*,*	231	231	98.88	618	629	cgST:1235 LIN code:0,0,88,0,0,0,0,0,2,0;cgST:34547 LIN code:0,0,88,0,0,0,0,69,1,0;cgST:34565 LIN code:0,0,88,0,0,0,0,79,0,0;cgST:34588 LIN code:0,0,88,0,0,0,0,0,26,0
GCA_047919885.1	0,0,197,0,4,1,0,7,*,*	147	147	99.8405	626	629	cgST:11351 LIN code:0,0,197,0,4,1,0,7,15,0
GCA_047919835.1	0,0,1,1,17,*,*,*,*,*	14	14	99.0431	621	629	cgST:14555 LIN code:0,0,1,1,17,0,3,0,1,0
GCA_047919795.1	0,0,1,1,17,*,*,*,*,*	14	14	99.2026	622	629	cgST:34616 LIN code:0,0,1,1,17,0,3,0,44,0;cgST:41828 LIN code:0,0,1,1,17,0,64,0,0,0
GCA_047919765.1	0,0,197,0,4,1,0,7,*,*	147	147	99.8405	626	629	cgST:11351 LIN code:0,0,197,0,4,1,0,7,15,0
GCA_047919775.1	0,0,197,0,4,1,0,7,*,*	147	147	99.8405	626	629	cgST:11351 LIN code:0,0,197,0,4,1,0,7,15,0
GCA_047919735.1	0,0,197,0,4,1,0,7,*,*	147	147	99.8405	626	629	cgST:11351 LIN code:0,0,197,0,4,1,0,7,15,0
GCA_047919755.1	0,0,197,0,17,0,5,0,*,*	147	147	99.8405	626	629	cgST:11224 LIN code:0,0,197,0,17,0,5,0,0,0
GCA_047919715.1	0,0,105,1,1,1,0,35,*,*	258	10268	99.84	624	629	cgST:30839 LIN code:0,0,105,1,1,1,0,35,0,0;cgST:46036 LIN code:0,0,105,1,1,1,0,35,9,0
GCA_049441165.1	0,0,197,0,4,1,0,*,*,*	147	147	99.361	622	629	cgST:668 LIN code:0,0,197,0,4,1,0,0,0,0;cgST:41590 LIN code:0,0,197,0,4,1,0,0,0,0
GCA_047919655.1	0,0,197,0,4,1,0,*,*,*	147	147	99.361	622	629	cgST:668 LIN code:0,0,197,0,4,1,0,0,0,0;cgST:41590 LIN code:0,0,197,0,4,1,0,0,0,0
GCA_047919665.1	0,0,1,1,17,0,3,*,*,*	14	14	99.6795	622	629	cgST:43677 LIN code:0,0,1,1,17,0,3,0,1,0
GCA_047919645.1	0,0,1,1,17,0,3,0,1,0	14	14	100	627	629	cgST:14555 LIN code:0,0,1,1,17,0,3,0,1,0;cgST:43674 LIN code:0,0,1,1,17,0,3,0,1,0;cgST:43676 LIN code:0,0,1,1,17,0,3,0,1,0;cgST:43677 LIN code:0,0,1,1,17,0,3,0,1,0
GCA_047919635.1	0,0,22,27,0,2,0,*,*,*	17	16	99.6805	624	629	cgST:6991 LIN code:0,0,22,27,0,2,0,0,0,0
GCA_047919615.1	0,0,197,0,4,1,0,7,*,*	147	147	99.8405	626	629	cgST:11351 LIN code:0,0,197,0,4,1,0,7,15,0
GCA_047919585.1	0,0,1,1,17,*,*,*,*,*	14	14	99.2026	622	629	cgST:34616 LIN code:0,0,1,1,17,0,3,0,44,0;cgST:41828 LIN code:0,0,1,1,17,0,64,0,0,0
GCA_047919575.1	0,0,88,0,0,*,*,*,*,*	231	231	99.0415	620	629	cgST:1235 LIN code:0,0,88,0,0,0,0,0,2,0;cgST:34547 LIN code:0,0,88,0,0,0,0,69,1,0;cgST:34565 LIN code:0,0,88,0,0,0,0,79,0,0;cgST:34588 LIN code:0,0,88,0,0,0,0,0,26,0
GCA_047919525.1	0,0,197,0,4,1,0,7,*,*	147	147	99.8405	626	629	cgST:11351 LIN code:0,0,197,0,4,1,0,7,15,0
GCA_047919515.1	0,0,197,0,4,1,0,7,*,*	147	147	99.8405	626	629	cgST:11351 LIN code:0,0,197,0,4,1,0,7,15,0
GCA_047919535.1	0,0,197,0,4,1,0,7,*,*	147	147	99.8405	626	629	cgST:11351 LIN code:0,0,197,0,4,1,0,7,15,0
GCA_047919475.1	0,0,1,1,17,0,3,*,*,*	14	14	99.36	621	629	cgST:18750 LIN code:0,0,1,1,17,0,3,29,0,0
GCA_047919495.1	0,0,1460,*,*,*,*,*,*,*	11681		86.0577	537	629	cgST:35214 LIN code:0,0,1460,0,0,0,0,0,0,0
GCA_047919455.1	0,0,137,11,*,*,*,*,*,*	29	711	96.9355	601	629	cgST:39185 LIN code:0,0,137,11,33,0,1,0,0,0
GCA_047919395.1	0,0,391,0,23,0,1,0,*,*	65	65	99.8405	626	629	cgST:41798 LIN code:0,0,391,0,23,0,1,0,0,0
GCA_047919435.1	0,0,137,11,56,*,*,*,*,*	29	711	98.8818	619	629	cgST:46163 LIN code:0,0,137,11,56,0,0,0,0,0
GCA_047919375.1	0,0,391,0,23,0,1,0,*,*	65	65	99.8405	626	629	cgST:41798 LIN code:0,0,391,0,23,0,1,0,0,0
GCA_047919415.1	0,0,76,*,*,*,*,*,*,*	968		73.44	459	629	cgST:44472 LIN code:0,0,76,4,0,0,0,0,0,0
GCA_047919355.1	0,0,88,0,0,0,0,*,*,*	231	231	99.6785	620	629	cgST:19567 LIN code:0,0,88,0,0,0,0,0,2,0
GCA_047919335.1	0,0,1,1,17,0,3,*,*,*	14	14	99.362	623	629	cgST:44484 LIN code:0,0,1,1,17,0,3,0,54,0
GCA_047919315.1	0,0,115,1,*,*,*,*,*,*	218	218	97.731	603	629	cgST:39063 LIN code:0,0,115,1,4,1,0,1,0,0
GCA_047919275.1	0,0,115,1,*,*,*,*,*,*	218	218	97.731	603	629	cgST:39063 LIN code:0,0,115,1,4,1,0,1,0,0
GCA_047919295.1	0,0,1,1,17,0,3,*,*,*	14	14	99.362	623	629	cgST:14555 LIN code:0,0,1,1,17,0,3,0,1,0
GCA_047919255.1	0,0,395,0,11,*,*,*,*,*	86	86	99.0291	612	629	cgST:11178 LIN code:0,0,395,0,11,0,0,1,0,0
GCA_047919235.1	0,0,197,0,17,0,0,*,*,*	147	147	99.361	622	629	cgST:23306 LIN code:0,0,197,0,17,0,0,10,0,0
GCA_047919215.1	0,0,197,0,4,1,0,7,*,*	147	147	99.8405	626	629	cgST:11351 LIN code:0,0,197,0,4,1,0,7,15,0
GCA_047919175.1	0,0,105,1,1,1,0,35,*,*	258	10268	99.84	624	629	cgST:30839 LIN code:0,0,105,1,1,1,0,35,0,0;cgST:46036 LIN code:0,0,105,1,1,1,0,35,9,0
GCA_047919195.1	0,0,88,0,0,0,0,*,*,*	231	231	99.5208	623	629	cgST:1235 LIN code:0,0,88,0,0,0,0,0,2,0;cgST:34576 LIN code:0,0,88,0,0,0,0,0,24,0
GCA_047919155.1	0,0,197,0,4,1,0,*,*,*	147	147	99.681	625	629	cgST:11351 LIN code:0,0,197,0,4,1,0,7,15,0
GCA_047919135.1	0,0,106,1,0,*,*,*,*,*	395	10190	99.2026	622	629	cgST:18719 LIN code:0,0,106,1,0,0,0,0,3,0
GCA_047919115.1	0,0,22,27,0,2,0,0,3,0	17	16	100	625	629	cgST:41823 LIN code:0,0,22,27,0,2,0,0,3,0
GCA_047919075.1	0,0,1,1,17,0,3,*,*,*	14	14	99.362	623	629	cgST:34616 LIN code:0,0,1,1,17,0,3,0,44,0;cgST:41828 LIN code:0,0,1,1,17,0,64,0,0,0
GCA_047919095.1	0,0,88,0,0,*,*,*,*,*	231	231	99.0415	620	629	cgST:1235 LIN code:0,0,88,0,0,0,0,0,2,0;cgST:34547 LIN code:0,0,88,0,0,0,0,69,1,0;cgST:34565 LIN code:0,0,88,0,0,0,0,79,0,0;cgST:34588 LIN code:0,0,88,0,0,0,0,0,26,0
GCA_047919055.1	0,0,197,0,4,1,0,*,*,*	147	147	99.681	625	629	cgST:11351 LIN code:0,0,197,0,4,1,0,7,15,0
GCA_047919035.1	0,0,197,0,4,1,0,7,*,*	147	147	99.8405	626	629	cgST:11351 LIN code:0,0,197,0,4,1,0,7,15,0
GCA_047919015.1	0,0,88,0,0,0,0,*,*,*	231	231	99.68	623	629	cgST:18591 LIN code:0,0,88,0,0,0,0,14,1,0;cgST:34619 LIN code:0,0,88,0,0,0,0,14,21,0
GCA_047918995.1	0,0,1,1,17,0,3,0,1,0	14	14	100	627	629	cgST:14555 LIN code:0,0,1,1,17,0,3,0,1,0;cgST:43674 LIN code:0,0,1,1,17,0,3,0,1,0;cgST:43676 LIN code:0,0,1,1,17,0,3,0,1,0;cgST:43677 LIN code:0,0,1,1,17,0,3,0,1,0
GCA_047918975.1				0	0	629
GCA_047918925.1	0,0,197,0,4,1,0,7,*,*	147	147	99.8405	626	629	cgST:11351 LIN code:0,0,197,0,4,1,0,7,15,0
GCA_047918895.1	0,0,88,0,0,0,0,*,*,*	231	231	99.361	622	629	cgST:1235 LIN code:0,0,88,0,0,0,0,0,2,0;cgST:34576 LIN code:0,0,88,0,0,0,0,0,24,0
GCA_047918955.1	0,0,1,1,17,*,*,*,*,*	14	14	99.2026	622	629	cgST:14555 LIN code:0,0,1,1,17,0,3,0,1,0;cgST:34654 LIN code:0,0,1,1,17,0,58,0,0,0
GCA_047918915.1	0,0,197,0,4,1,0,7,*,*	147	147	99.8405	626	629	cgST:11351 LIN code:0,0,197,0,4,1,0,7,15,0
GCA_047918855.1	0,0,88,0,0,0,65,*,*,*	231	231	99.6805	624	629	cgST:44280 LIN code:0,0,88,0,0,0,65,0,0,0
GCA_047918835.1	0,0,0,*,*,*,*,*,*,*	15		91.7073	564	629	cgST:19169 LIN code:0,0,0,10,0,0,0,0,0,0
GCA_047918875.1	0,0,197,0,4,34,1,*,*,*	147	147	99.6795	622	629	cgST:34483 LIN code:0,0,197,0,4,34,1,1,0,0
GCA_047918795.1	0,0,1,1,17,0,3,*,*,*	14	14	99.362	623	629	cgST:34616 LIN code:0,0,1,1,17,0,3,0,44,0;cgST:41828 LIN code:0,0,1,1,17,0,64,0,0,0
GCA_047918815.1	0,0,0,0,2,0,0,31,*,*	15	15	99.8408	627	629	cgST:9117 LIN code:0,0,0,0,2,0,0,31,0,0
GCA_047918735.1	0,0,84,0,8,17,1,0,*,*	101	101	99.8397	623	629	cgST:34771 LIN code:0,0,84,0,8,17,1,0,0,0
GCA_047918695.1	0,0,88,0,0,0,0,*,*,*	231	231	99.68	623	629	cgST:37246 LIN code:0,0,88,0,0,0,0,11,8,0
GCA_047918775.1	0,0,197,0,17,0,5,*,*,*	147	147	99.5215	624	629	cgST:11224 LIN code:0,0,197,0,17,0,5,0,0,0
